# Supplementary material for: Larix species range dynamics in Siberia since the Last Glacial captured from sedimentary ancient DNA
Source: Commun Biol. 2022 Jun 9;5:570. doi: 10.1038/s42003-022-03455-0 (PMC9184489; doi:10.1038/s42003-022-03455-0)
Supplement: Supplementary file 4 — Supplementary Data 1-13 [file 42003_2022_3455_MOESM4_ESM.xlsx]

## Sheet: Supplementary Data 1
Supplementary Data 1: Overview of sequencing results and classification and mapping using the chloroplast database and the chloroplast genome as reference
							Number of reads after quality filtering and deduplication					Number of reads classified to root using chloroplast database					Number of reads classified to Larix using chloroplast database					Percent of raw reads remaining after filtering		Percent of reads classified to root of QC reads					Percent of reads classified to Larix of reads classified to root					Breadth of coverage chloroplast bait regions	Mean read depth in chloroplast bait region
lake	age	lib_id	type		raw reads (PE)		overlapping merged reads	unmerged reads	unpaired reads	sum		overlapping merged reads	unmerged reads	unpaired reads	sum		overlapping merged reads	unmerged reads	unpaired reads	sum				overlapping merged reads	unmerged reads	unpaired reads	sum		overlapping merged reads	unmerged reads	unpaired reads	sum
Billyakh	EB	JK101L-7-WDH	blank extraction		67342		53076	1570	435	55081		33995	65	156	34216		99	0	0	99		0.817929		0.640497	0.0414013	0.358621	0.621194		0.00291219	0	0	0.00289338		4.46542	0.064017
Billyakh	EB	JK102L-7	blank extraction		5240		407	22	0	429		25	7	0	32		0	0	0	0		0.0818702		0.0614251	0.318182	#DIV/0!	0.0745921		0	0	#DIV/0!	0		0	0
Kyutyunda	EB	JK106L-7-WDH	blank extraction		169278		62050	2530	537	65117		19419	66	60	19545		51	0	2	53		0.384675		0.312957	0.026087	0.111732	0.300152		0.00262629	0	0.0333333	0.00271169		2.93431	0.03811
Bolshoye Shchuchye	EB	JK107L-7	blank extraction		62121		47437	1230	353	49020		28530	57	115	28702		253	0	2	255		0.789105		0.601429	0.0463415	0.325779	0.585516		0.00886786	0	0.0173913	0.0088844		9.70199	0.174257
Lama	EB	JK115L-5	blank extraction		189139		142628	6602	1625	150855		46686	65	279	47030		78	0	1	79		0.797588		0.327327	0.0098455	0.171692	0.311756		0.00167074	0	0.00358423	0.00167978		3.58036	0.053953
Emanda	EB	JK117L-7	blank extraction		94081		71953	2412	638	75003		35745	69	156	35970		67	0	0	67		0.797217		0.496783	0.028607	0.244514	0.479581		0.00187439	0	0	0.00186266		3.40111	0.049294
Satagay	EB	JK122L-7	blank extraction		5683		1016	144	51	1211		471	3	10	484		0	0	0	0		0.213092		0.463583	0.0208333	0.196078	0.39967		0	0	0	0		0	0
CH12 chloroplast capture	EB	LS009L-5	blank extraction		4309730		28465	362495	56068	447028		1006	40	115	1161		0	0	2	2		0.103725		0.0353416	0.000110346	0.00205108	0.00259715		0	0	0.0173913	0.00172265		0.224998	0.00225
CH12 nuclear gene capture	EB	LS009L-5	blank extraction		237		190	7	2	199		0	0	0	0		0	0	0	0		0.839662		0	0	0	0		0	0	0	0
LB	LB	JK101L-8-WDH	blank library		32037		1087	0	65	1152		104	0	2	106		0	0	0	0		0.0359584		0.0956762	#DIV/0!	0.0307692	0.0920139		0	#DIV/0!	0	0		0	0
LB	LB	JK102L-8	blank library		5346		435	0	0	435		10	0	0	10		1	0	0	1		0.0813692		0.0229885	#DIV/0!	#DIV/0!	0.0229885		0.1	#DIV/0!	#DIV/0!	0.1		0.073755	0.000738
LB	LB	JK103L-8-WDH	blank library		6156		382	0	16	398		66	0	3	69		0	0	0	0		0.0646524		0.172775	#DIV/0!	0.1875	0.173367		0	#DIV/0!	0	0		0	0
LB	LB	JK104L-8-WDH	blank library		4527		2010	520	230	2760		838	1	17	856		1	0	0	1		0.609675		0.416915	0.00192308	0.073913	0.310145		0.00119332	0	0	0.00116822		0.054149	0.000541
LB	LB	JK106L-8	blank library		7594		1358	0	0	1358		137	0	0	137		5	0	0	5		0.178825		0.100884	#DIV/0!	#DIV/0!	0.100884		0.0364964	#DIV/0!	#DIV/0!	0.0364964		0.318358	0.003184
LB	LB	JK107L-8	blank library		5494		248	0	28	276		89	0	1	90		1	0	0	1		0.0502366		0.358871	#DIV/0!	0.0357143	0.326087		0.011236	#DIV/0!	0	0.0111111		0.034543	0.000345
LB	LB	JK109L-8	blank library		1811		22	0	0	22		5	0	0	5		0	0	0	0		0.012148		0.227273	#DIV/0!	#DIV/0!	0.227273		0	#DIV/0!	#DIV/0!	0		0	0
LB	LB	JK115L-8	blank library		1844		572	0	10	582		60	0	1	61		0	0	0	0		0.315618		0.104895	#DIV/0!	0.1	0.104811		0	#DIV/0!	0	0		0	0
LB	LB	JK117L-8	blank library		1587		222	0	0	222		76	0	0	76		0	0	0	0		0.139887		0.342342	#DIV/0!	#DIV/0!	0.342342		0	#DIV/0!	#DIV/0!	0		0	0
LB	LB	JK120L-8	blank library		1374		0	0	0	0		0	0	0	0		0	0	0	0		0		#DIV/0!	#DIV/0!	#DIV/0!	#DIV/0!		#DIV/0!	#DIV/0!	#DIV/0!	#DIV/0!		0	0
LB	LB	JK121L-8	blank library		1437		18	0	0	18		1	0	0	1		0	0	0	0		0.0125261		0.0555556	#DIV/0!	#DIV/0!	0.0555556		0	#DIV/0!	#DIV/0!	0		0	0
LB	LB	JK122L-8	blank library		2708		115	0	0	115		12	0	0	12		1	0	0	1		0.0424668		0.104348	#DIV/0!	#DIV/0!	0.104348		0.0833333	#DIV/0!	#DIV/0!	0.0833333		0.069087	0.000691
CH12 chloroplast capture	LB	LS009L-6	blank library		5796937		20400	328999	32475	381874		174	20	173	367		2	0	4	6		0.0658751		0.00852941	6.07905e-05	0.00532717	0.00096105		0.0114943	0	0.0231214	0.0163488		0.456531	0.004565
CH12 nuclear gene capture	LB	LS009L-6	blank library		3183		2010	418	81	2509		0	0	0	0		0	0	0	0		0.78825		0	0	0	0		0	0	0	0
Billyakh	1226	JK102L-6	sample		24752		21552	836	182	22570		11372	34	25	11431		118	0	0	118		0.911846		0.527654	0.0406699	0.137363	0.506469		0.0103764	0	0	0.0103228		5.4317	0.083249
Billyakh	5582	JK102L-5	sample		24637030		6897287	699626	223712	7820625		730146	6128	33770	770044		24557	7	843	25407		0.317434		0.10586	0.00875897	0.150953	0.0984632		0.033633	0.0011423	0.024963	0.0329942		44.2845	2.99699
Billyakh	11873	JK102L-4	sample		20586036		9545897	761854	153132	10460883		133763	351	3848	137962		6159	2	313	6474		0.508154		0.0140126	0.000460718	0.0251286	0.0131884		0.0460441	0.00569801	0.081341	0.046926		16.3166	0.391357
Billyakh	15847.5	JK102L-3	sample		7209464		2546042	94070	46384	2686496		131968	237	5161	137366		298	0	12	310		0.372635		0.0518326	0.0025194	0.111267	0.051132		0.00225812	0	0.00232513	0.00225674		2.47405	0.036411
Billyakh	24027	JK102L-1	sample		15253008		5022903	219414	93864	5336181		330191	779	13537	344507		477	0	18	495		0.349845		0.0657371	0.00355037	0.144219	0.0645606		0.00144462	0	0.00132969	0.00143684		3.5869	0.059274
Billyakh	29317	JK101L-6-WDH	sample		9027016		3865331	235934	52531	4153796		387570	1041	4796	393407		2397	0	38	2435		0.460152		0.100268	0.00441225	0.0912985	0.0947102		0.00618469	0	0.00792327	0.00618952		29.5915	0.922119
Billyakh	34885	JK101L-5-WDH	sample		10194231		4486181	316776	64455	4867412		28954	37	775	29766		1712	0	72	1784		0.477467		0.00645404	0.000116802	0.0120239	0.00611536		0.0591283	0	0.0929032	0.0599342		6.79662	0.117727
Billyakh	42053.5	JK101L-4-WDH	sample		5787803		2557418	201388	31781	2790587		13309	29	72	13410		11	0	0	11		0.48215		0.00520408	0.000144001	0.0022655	0.00480544		0.000826508	0	0	0.000820283		0.710471	0.007105
Billyakh	45131.5	JK101L-3-WDH	sample		829472		412908	28982	5517	447407		1555	4	10	1569		23	0	0	23		0.539388		0.00376597	0.000138017	0.00181258	0.00350687		0.014791	0	0	0.014659		1.49003	0.017552
Billyakh	47865	JK101L-2-WDH	sample		14331888		6570696	584104	82974	7237774		9418	112	241	9771		101	0	0	101		0.505012		0.00143333	0.000191747	0.00290452	0.00135		0.0107241	0	0	0.0103367		4.57839	0.073092
Billyakh	51028	JK101L-1-WDH	sample		6497872		3219305	282230	59104	3560639		10686	33	202	10921		112	0	0	112		0.54797		0.00331935	0.000116926	0.0034177	0.00306715		0.010481	0	0	0.0102555		5.16936	0.075108
Bolshoye Shchuchye	1300	JK104L-7-WDH	sample		8701905		2518331	333578	55631	2907540		470656	13335	12516	496507		800	0	9	809		0.334127		0.186892	0.0399757	0.224982	0.170765		0.00169976	0	0.00071908	0.00162938		15.7872	0.392804
Bolshoye Shchuchye	5100	JK104L-6-WDH	sample		10759721		2449758	325770	74069	2849597		652044	7557	18019	677620		27600	65	762	28427		0.264839		0.266167	0.0231973	0.243273	0.237795		0.0423284	0.0086013	0.0422887	0.0419512		55.7314	3.90512
Bolshoye Shchuchye	10100	JK104L-5-WDH	sample		4663139		1570047	124348	24610	1719005		335385	2571	6118	344074		42	0	0	42		0.368637		0.213615	0.0206758	0.248598	0.200159		0.000125229	0	0	0.000122067		1.79999	0.026038
Bolshoye Shchuchye	15000	JK104L-4-WDH	sample		12414904		3394684	374916	74880	3844480		655671	6328	18028	680027		294	1	4	299		0.309667		0.193146	0.0168784	0.240759	0.176884		0.000448396	0.000158028	0.000221877	0.000439688		10.0101	0.178906
Bolshoye Shchuchye	18800	JK104L-3-WDH	sample		20149494		5892831	527026	102408	6522265		661312	7677	20998	689987		209	0	3	212		0.323694		0.112223	0.0145666	0.205043	0.105789		0.000316038	0	0.000142871	0.000307252		2.36668	0.035346
Bolshoye Shchuchye	20400	JK104L-2-WDH	sample		16677773		6455893	607196	120444	7183533		355820	4868	12469	373157		375	0	13	388		0.430725		0.0551155	0.00801718	0.103525	0.0519462		0.0010539	0	0.00104259	0.00103978		3.16211	0.054784
CH12 chloroplast capture	60	LS009L-4	sample		50564822		9128438	860899	495704	10485041		364041	12030	19215	395286		1880	6	49	1935		0.207358		0.0398799	0.0139738	0.0387631	0.0377		0.00516425	0.000498753	0.00255009	0.00489519		7.46975	0.098738
CH12 chloroplast capture	1900	LS009L-3	sample		42857744		7224708	825135	492087	8541930		661412	16576	35815	713803		31190	146	985	32321		0.199309		0.0915486	0.0200888	0.0727818	0.0835646		0.0471567	0.00880792	0.0275024	0.04528		61.5701	1.80978
CH12 chloroplast capture	5400	LS009L-2	sample		47562965		19941810	596802	467709	21006321		1136534	11206	13771	1161511		57669	54	209	57932		0.441653		0.0569925	0.0187767	0.0294435	0.0552934		0.0507411	0.00481885	0.0151768	0.0498764		44.6103	1.16582
CH12 chloroplast capture	6700	LS009L-1	sample		50743540		12160985	1002924	595894	13759803		945799	31214	33187	1010200		45401	211	988	46600		0.271164		0.0777732	0.031123	0.0556928	0.0734167		0.0480028	0.00675979	0.0297707	0.0461295		71.5513	3.80805
CH12 nuclear gene capture	60	LS009L-4	sample		431184		312689	7813	1844	322346		297	0	0	297		0	0	0	0		0.747583		0.000949826	0	0	0.00092137		0	0	0	0
CH12 nuclear gene capture	1900	LS009L-3	sample		865592		545361	18618	3941	567920		618	0	0	618		0	0	0	0		0.656106		0.00113319	0	0	0.00108818		0	0	0	0
CH12 nuclear gene capture	5400	LS009L-2	sample		358628		288782	6200	1795	296777		88	0	0	88		0	0	0	0		0.827534		0.000304728	0	0	0.000296519		0	0	0	0
CH12 nuclear gene capture	6700	LS009L-1	sample		613037		365439	23475	1844	390758		202	0	0	202		0	0	0	0		0.637413		0.00055276	0	0	0.000516944		0	0	0	0
Emanda	1000	JK117L-1	sample		37934489		6727125	1816896	294263	8838284		1166146	30682	66602	1263430		88681	146	4145	92972		0.232988		0.17335	0.016887	0.226335	0.14295		0.0760462	0.00475849	0.0622354	0.073587		49.3857	2.43589
Emanda	4000	JK117L-2	sample		29680160		5870351	1141150	187557	7199058		840439	16540	33751	890730		50084	28	2181	52293		0.242555		0.143167	0.0144942	0.179951	0.123729		0.0595927	0.00169287	0.0646203	0.058708		42.2268	2.04557
Emanda	9000	JK117L-3	sample		13026016		3144076	424562	89551	3658189		411105	2534	14767	428406		24906	7	873	25786		0.280837		0.130755	0.0059685	0.1649	0.117109		0.0605831	0.00276243	0.0591183	0.0601906		30.9172	1.22335
Emanda	13000	JK117L-4	sample		11606400		3257933	488120	83402	3829455		148360	924	4474	153758		72	0	0	72		0.329943		0.0455381	0.00189298	0.0536438	0.0401514		0.000485306	0	0	0.000468268		3.40765	0.053159
Emanda	44000	JK117L-5	sample		7155647		2828980	249918	47552	3126450		60378	449	338	61165		115	0	0	115		0.436921		0.0213427	0.00179659	0.00710801	0.0195637		0.00190467	0	0	0.00188016		4.76977	0.076751
Emanda	53000	JK117L-6	sample		5524347		2444286	289346	43198	2776830		394525	899	1750	397174		3054	0	13	3067		0.502653		0.161407	0.00310701	0.0405111	0.143031		0.00774095	0	0.00742857	0.00772206		31.4839	1.83768
Kyutyunda	856	JK107L-5	sample		7952224		4333774	452214	72723	4858711		54253	1695	1135	57083		1294	1	22	1317		0.610988		0.0125187	0.00374823	0.0156072	0.0117486		0.0238512	0.000589971	0.0193833	0.0230717		10.391	0.203152
Kyutyunda	5089	JK107L-4	sample		4800533		2652319	204762	29932	2887013		47083	500	945	48528		1588	0	28	1616		0.601394		0.0177516	0.00244186	0.0315716	0.0168091		0.0337277	0	0.0296296	0.0333004		13.8948	0.239814
Kyutyunda	9908	JK107L-3	sample		6994523		3896343	104868	43531	4044742		6250	64	69	6383		9	0	0	9		0.578273		0.00160407	0.000610291	0.00158508	0.0015781		0.00144	0	0	0.00141		0.35757	0.003576
Kyutyunda	14649	JK107L-2	sample		10699225		5020442	311118	58649	5390209		271501	2328	5189	279018		30	0	0	30		0.503794		0.0540791	0.00748269	0.0884755	0.0517639		0.000110497	0	0	0.00010752		0.414519	0.005742
Kyutyunda	17892	JK106L-6-WDH	sample		9882928		4069872	296034	59638	4425544		338712	4078	7523	350313		176	0	3	179		0.447797		0.0832242	0.0137754	0.126144	0.079157		0.000519615	0	0.000398777	0.000510972		5.51012	0.084267
Kyutyunda	20249	JK106L-5	sample		7690677		2510504	32266	19691	2562461		119134	175	2475	121784		89	0	0	89		0.333191		0.0474542	0.00542367	0.125692	0.0475262		0.000747058	0	0	0.000730802		4.30671	0.05933
Kyutyunda	22705	JK106L-4	sample		8374022		4318234	197014	45088	4560336		166566	1842	3351	171759		68	0	1	69		0.544581		0.0385727	0.00934959	0.0743213	0.0376637		0.000408247	0	0.000298418	0.000401726		3.11076	0.034226
Kyutyunda	32466	JK107L-6	sample		40279692		11195167	1015154	214459	12424780		2132574	20594	57331	2210499		1954	0	23	1977		0.308463		0.190491	0.0202866	0.267328	0.177911		0.000916264	0	0.000401179	0.000894368		25.6862	1.02583
Kyutyunda	34599	JK107L-1	sample		26908195		10102695	794896	163616	11061207		1150579	25244	28227	1204050		16	0	0	16		0.411072		0.113888	0.0317576	0.17252	0.108853		1.3906e-05	0	0	1.32885e-05		0.203525	0.002035
Kyutyunda	38765	JK106L-3	sample		34046465		11176616	855382	202055	12234053		2243971	20147	52985	2317103		585	0	17	602		0.359334		0.200774	0.0235532	0.262231	0.189398		0.000260699	0	0.000320846	0.000259807		8.59381	0.123917
Lama	3050	JK109L-6	sample		2579937		1167753	62018	17258	1247029		126818	1279	3175	131272		5312	8	287	5607		0.483356		0.1086	0.020623	0.183973	0.105268		0.0418868	0.00625489	0.0903937	0.0427128		39.3112	1.38707
Lama	7550	JK109L-5	sample		3802362		1162042	98848	25706	1286596		347210	3833	7419	358462		7289	12	416	7717		0.338368		0.298793	0.0387767	0.28861	0.278613		0.0209931	0.00313071	0.0560722	0.0215281		46.3365	1.84431
Lama	9670	JK105L-6	sample		7548604		1712886	243266	60082	2016234		629313	12351	19255	660919		33951	219	2607	36777		0.2671		0.367399	0.0507716	0.320479	0.327799		0.0539493	0.0177314	0.135393	0.0556452		63.0555	6.06026
Lama	13190	JK109L-4	sample		1813479		863959	61744	10515	936218		135170	820	1683	137673		143	0	0	143		0.516255		0.156454	0.0132806	0.160057	0.147052		0.00105793	0	0	0.00103869		4.6456	0.086228
Lama	14140	JK115L-4	sample		3639817		1581403	69986	21052	1672441		354068	3574	5432	363074		763	1	13	777		0.459485		0.223895	0.0510674	0.258028	0.217092		0.00215495	0.000279799	0.00239323	0.00214006		17.3958	0.368773
Lama	14870	JK115L-3	sample		27693293		7002101	652386	156956	7811443		3916005	47654	70161	4033820		1856	0	19	1875		0.28207		0.559261	0.0730457	0.447011	0.516399		0.000473952	0	0.000270806	0.00046482		25.4061	0.886119
Lama	15680	JK121L-1	sample		8321044		2646001	233542	56237	2935780		1113887	15035	19826	1148748		1889	0	65	1954		0.352814		0.42097	0.0643781	0.352544	0.391292		0.00169586	0	0.00327852	0.00170098		26.9017	0.666928
Lama	16600	JK115L-2	sample		7606575		2407406	141692	39497	2588595		841256	7214	13804	862274		3200	0	51	3251		0.34031		0.349445	0.0509132	0.349495	0.333105		0.00380384	0	0.00369458	0.00377026		33.5621	1.33473
Lama	17000	JK120L-7	sample		4943264		1484367	117714	26452	1628533		660619	7187	10200	678006		599	0	20	619		0.329445		0.445051	0.0610548	0.385604	0.416329		0.000906725	0	0.00196078	0.000912971		4.40474	0.066202
Lama	17990	JK120L-6	sample		118871420		26492092	3004194	723536	30219822		13017401	198562	301276	13517239		841	0	7	848		0.254223		0.491369	0.0660949	0.416394	0.447297		6.46058e-05	0	2.32345e-05	6.27347e-05		15.2299	0.338337
Lama	18750	JK120L-5	sample		7887176		2401023	128906	36967	2566896		1231125	7658	15558	1254341		481	0	13	494		0.325452		0.51275	0.0594076	0.420862	0.488661		0.0003907	0	0.000835583	0.000393832		8.35761	0.157611
Lama	19620	JK120L-4	sample		8392608		2973362	173596	45585	3192543		1530541	11392	19064	1560997		2674	0	14	2688		0.380399		0.514751	0.0656236	0.418208	0.488951		0.00174709	0	0.000734368	0.00172198		30.2823	1.54038
Lama	20650	JK120L-3	sample		13124282		4063022	254858	83228	4401108		1984546	10725	33107	2028378		3147	0	48	3195		0.335341		0.488441	0.0420823	0.397787	0.460879		0.00158575	0	0.00144984	0.00157515		29.3413	1.54999
Lama	21770	JK120L-2	sample		13535983		3615530	324482	85306	4025318		1792128	19937	33302	1845367		1873	0	38	1911		0.297379		0.495675	0.0614425	0.390383	0.45844		0.00104513	0	0.00114107	0.00103557		25.3342	0.669066
Lama	23000	JK120L-1	sample		10923746		2911339	241148	75021	3227508		1300110	11366	27797	1339273		2645	0	44	2689		0.295458		0.446568	0.0471329	0.370523	0.414956		0.00203444	0	0.0015829	0.00200781		29.6577	0.942051
Malaya Chabyda	1011	JK103L-3-WDH	sample		6143972		1836279	423238	53296	2312813		95086	2135	3291	100512		797	0	31	828		0.376436		0.0517819	0.00504444	0.0617495	0.0434588		0.00838189	0	0.00941963	0.00823782		5.29446	0.101072
Malaya Chabyda	5015	JK115L-6	sample		5265699		2294262	89334	31688	2415284		465017	1497	2492	469006		254	0	3	257		0.458683		0.202687	0.0167573	0.0786418	0.194183		0.000546217	0	0.00120385	0.000547967		9.67399	0.159665
Malaya Chabyda	10005	JK115L-7	sample		14617389		4361059	600878	125276	5087213		333786	6926	11296	352008		2933	1	276	3210		0.348025		0.0765378	0.0115265	0.0901689	0.0691947		0.00878707	0.000144383	0.0244334	0.00911911		21.8528	0.717903
Malaya Chabyda	14098	JK103L-1-WDH	sample		51601231		10056421	2558494	419619	13034534		1535104	68119	77280	1680503		115	0	1	116		0.252601		0.152649	0.0266246	0.184167	0.128927		7.49135e-05	0	1.294e-05	6.9027e-05		4.86874	0.073269
Satagay	411	JK122L-6	sample		41878881		9912766	1194510	260974	11368250		3470659	82083	96570	3649312		124	0	1	125		0.271455		0.35012	0.0687169	0.370037	0.321009		3.57281e-05	0	1.03552e-05	3.4253e-05		4.80058	0.077246
Satagay	831	JK122L-5	sample		15274940		4905718	450582	85254	5441554		973467	28170	24500	1026137		87	0	2	89		0.356241		0.198435	0.0625191	0.287377	0.188574		8.93713e-05	0	8.16327e-05	8.67331e-05		3.17425	0.041769
Satagay	1254	JK122L-4	sample		22146852		5572215	867656	154615	6594486		2048931	68690	54097	2171718		345	0	2	347		0.297762		0.367705	0.0791673	0.349882	0.329323		0.00016838	0	3.69706e-05	0.000159781		12.1051	0.219985
Satagay	1712	JK122L-3	sample		26898783		6635742	659618	143035	7438395		2435626	38485	57425	2531536		2779	0	19	2798		0.276533		0.367047	0.0583444	0.401475	0.340334		0.00114098	0	0.000330866	0.00110526		30.1675	1.6494
Satagay	2290	JK122L-2	sample		5696478		3270740	186792	33353	3490885		185501	1536	2037	189074		3292	2	33	3327		0.612815		0.0567153	0.00822305	0.061074	0.0541622		0.0177465	0.00130208	0.0162003	0.0175963		32.7246	1.8339
Satagay	2850	JK122L-1	sample		2849782		1702023	97472	20866	1820361		104414	390	1180	105984		1587	1	21	1609		0.638772		0.061347	0.00400115	0.0565513	0.0582214		0.0151991	0.0025641	0.0177966	0.0151815		27.3704	0.682538
Satagay	3616	JK121L-7	sample		4002319		2614995	106290	22996	2744281		50438	313	637	51388		755	1	14	770		0.685673		0.019288	0.00294477	0.0277005	0.0187255		0.0149689	0.00319489	0.021978	0.014984		7.62193	0.128454
Satagay	4072	JK121L-6	sample		26733347		8149537	730696	127224	9007457		2216481	50315	40984	2307780		183	0	6	189		0.336937		0.271976	0.068859	0.32214	0.256208		8.25633e-05	0	0.000146399	8.18969e-05		4.67081	0.072139
Satagay	4795	JK121L-5	sample		5145341		3316470	135920	29387	3481777		283408	962	1768	286138		494	0	2	496		0.676685		0.0854547	0.00707769	0.0601627	0.0821816		0.00174307	0	0.00113122	0.00173343		12.894	0.245173
Satagay	5430	JK121L-4	sample		6377852		4130616	112834	28033	4271483		191049	647	953	192649		545	0	7	552		0.669737		0.0462519	0.00573409	0.0339956	0.0451012		0.00285267	0	0.00734523	0.00286531		6.60243	0.117232
Satagay	7614	JK121L-3	sample		16911508		4369713	299144	96270	4765127		1036420	5782	31114	1073316		53835	47	1850	55732		0.281768		0.237183	0.0193285	0.323195	0.225244		0.0519432	0.00812868	0.0594588	0.0519251		52.5711	5.50086
							Number of reads after quality filtering and deduplication					Number of reads classified to root using chloroplast database					Number of reads classified to Larix using chloroplast database					Percent of raw reads remaining after filtering		Percent of reads classified to root of QC reads					Percent of reads classified to Larix of reads classified to root					Breadth of coverage chloroplast bait regions	Mean read depth in chloroplast bait region
					raw PE		overlapping merged reads	unmerged reads	unpaired reads	sum		overlapping merged reads	unmerged reads	unpaired reads	sum		overlapping merged reads	unmerged reads	unpaired reads	sum				overlapping merged reads	unmerged reads	unpaired reads	sum		overlapping merged reads	unmerged reads	unpaired reads	sum
	sum samples				1136526527		336556835	32055452	8076685	376688972		61985971	965479	1520168	64471618	0	508934	966	17534	527434		0.331439		0.184177	0.030119	0.188217	0.171153	average samples	0.00821047	0.00100054	0.0115343	0.00818087		18.8576	0.782427
	sum blanks				10774886		436101	706949	92614	1235664		167449	393	1088	168930	0	559	0	11	570		0.11468		0.383968	0.00055591	0.0117477	0.136712	average blanks	0.00333833	0	0.0101103	0.00337418		1.04246	0.0163964
	sum all				1147228831		336939453	32760809	8168864	377869126		62119400	965800	1521100	64606300	0	509394	966	17545	527905		0.329376		0.184364	0.0294803	0.186207	0.170975	average all	0.00820024	0.00100021	0.0115344	0.00817111		14.5648	0.597841

## Sheet: Supplementary Data 2
Supplementary Data 2: Overview of sequencing results and classification and mapping using the extended plant database and the EulaSat1 satellite repeat sequence as reference
							Number of reads after quality filtering and deduplication					Number of reads classified to root using plant database					Number of reads classified to Larix using plant database					Percent of raw reads remaining after filtering		Percent of reads classified to root of QC reads					Percent of reads classified to Larix of reads classified to root					Number of mapped reads
lake	age	lib_id	type		raw reads (PE)		overlapping merged reads	unmerged reads	unpaired reads	sum		overlapping merged reads	unmerged reads	unpaired reads	sum		overlapping merged reads	unmerged reads	unpaired reads	sum				overlapping merged reads	unmerged reads	unpaired reads	sum		overlapping merged reads	unmerged reads	unpaired reads	sum		nuclear gene bait set	eulasat1
Billyakh	0	JK101L-7-WDH	blank extraction		67342		53076	1570	435	55081		29005	52	127	29184		145	0	0	145		0.817929		0.546481	0.033121	0.291954	0.529838		0.00499914	0	0	0.00496848		0	18
LB	0	JK101L-8-WDH	blank library		32037		1087	0	65	1152		73	0	1	74		2	0	0	2		0.0359584		0.0671573	0	0.0153846	0.0642361		0.0273973	0	0	0.027027		0	0
Billyakh	0	JK102L-7	blank extraction		5240		407	22	0	429		21	3	0	24		0	0	0	0		0.0818702		0.0515971	0.136364	0	0.0559441		0	0	0	0		0	0
LB	0	JK102L-8	blank library		5346		435	0	0	435		9	0	0	9		3	0	0	3		0.0813692		0.0206897	0	0	0.0206897		0.333333	0	0	0.333333		0	0
LB	0	JK103L-8-WDH	blank library		6156		382	0	16	398		44	1	3	48		0	0	0	0		0.0646524		0.115183	0	0.1875	0.120603		0	0	0	0		0	0
LB	0	JK104L-8-WDH	blank library		4527		2010	520	230	2760		660	0	15	675		1	0	0	1		0.609675		0.328358	0	0.0652174	0.244565		0.00151515	0	0	0.00148148		0	0
Kyutyunda	0	JK106L-7-WDH	blank extraction		169278		62050	2530	537	65117		11323	23	35	11381		113	0	3	116		0.384675		0.182482	0.00909091	0.0651769	0.174778		0.00997969	0	0.0857143	0.0101924		0	9
LB	0	JK106L-8	blank library		7594		1358	0	0	1358		88	0	0	88		9	0	0	9		0.178825		0.0648012	0	0	0.0648012		0.102273	0	0	0.102273		0	1
Bolshoye Shchuchye	0	JK107L-7	blank extraction		62121		47437	1230	353	49020		26056	41	100	26197		426	0	4	430		0.789105		0.549276	0.0333333	0.283286	0.534415		0.0163494	0	0.04	0.0164141		0	56
LB	0	JK107L-8	blank library		5494		248	0	28	276		71	1	1	73		1	1	0	2		0.0502366		0.28629	0	0.0357143	0.264493		0.0140845	1	0	0.0273973		0	1
LB	0	JK109L-8	blank library		1811		22	0	0	22		3	0	0	3		0	0	0	0		0.012148		0.136364	0	0	0.136364		0	0	0	0		0	0
Lama	0	JK115L-5	blank extraction		189139		142628	6602	1625	150855		36732	40	222	36994		201	0	1	202		0.797588		0.257537	0.00605877	0.136615	0.245229		0.00547207	0	0.0045045	0.00546034		0	9
LB	0	JK115L-8	blank library		1844		572	0	10	582		37	0	0	37		2	0	0	2		0.315618		0.0646853	0	0	0.0635739		0.0540541	0	0	0.0540541		0	1
Emanda	0	JK117L-7	blank extraction		94081		71953	2412	638	75003		18256	31	84	18371		125	0	1	126		0.797217		0.253721	0.0128524	0.131661	0.244937		0.00684706	0	0.0119048	0.00685864		0	24
LB	0	JK117L-8	blank library		1587		222	0	0	222		50	0	0	50		0	0	0	0		0.139887		0.225225	0	0	0.225225		0	0	0	0		0	0
LB	0	JK120L-8	blank library		1374		0	0	0	0		0	0	0	0		0	0	0	0		0		0	0	0	0		0	0	0	0		0	0
LB	0	JK121L-8	blank library		1437		18	0	0	18		1	0	0	1		0	0	0	0		0.0125261		0.0555556	0	0	0.0555556		0	0	0	0		0	0
Satagay	0	JK122L-7	blank extraction		5683		1016	144	51	1211		184	0	4	188		0	0	0	0		0.213092		0.181102	0	0.0784314	0.155244		0	0	0	0		0	0
LB	0	JK122L-8	blank library		2708		115	0	0	115		12	0	0	12		1	0	0	1		0.0424668		0.104348	0	0	0.104348		0.0833333	0	0	0.0833333		0	0
ch12	0	LS009L-5	blank extraction		4309730		28465	362495	56068	447028					0					0		0.103725		0	0	0	0		0	0	0	0		0	0
ch12	0	LS009L-6	blank library		5796937		20400	328999	32475	381874					0					0		0.0658751		0	0	0	0		0	0	0	0		0	1
CH12 nuclear gene capture	EB		blank extraction		237		190	7	2	199					0					0		0.839662		0	0	0	0		0	0	0	0		0	0
CH12 nuclear gene capture	LB		blank library		3183		2010	418	81	2509					0					0		0.78825		0	0	0	0		0	0	0	0		0	0
															0					0
Billyakh	1226	JK102L-6	sample		24752		21552	836	182	22570		8818	15	19	8852		164	0	0	164		0.911846		0.40915	0.0179426	0.104396	0.392202		0.0185983	0	0	0.0185269		0	17
Billyakh	5582	JK102L-5	sample		24637030		6897287	699626	223712	7820625		497189	2463	19350	519002		47231	86	1953	49270		0.317434		0.0720847	0.00352045	0.0864951	0.0663632		0.0949961	0.0349168	0.10093	0.0949322		4	945
Billyakh	11873	JK102L-4	sample		20586036		9545897	761854	153132	10460883		109126	213	2345	111684		11988	11	263	12262		0.508154		0.0114317	0.000279581	0.0153136	0.0106763		0.109855	0.0516432	0.112154	0.109792		0	648
Billyakh	15847.5	JK102L-3	sample		7209464		2546042	94070	46384	2686496		99361	147	3577	103085		1121	0	30	1151		0.372635		0.0390257	0.00156267	0.0771171	0.0383715		0.0112821	0	0.00838692	0.0111655		0	67
Billyakh	24027	JK102L-1	sample		15253008		5022903	219414	93864	5336181		284149	581	11073	295803		1188	1	23	1212		0.349845		0.0565707	0.00264796	0.117969	0.0554335		0.00418091	0.00172117	0.00207712	0.00409732		0	27
Billyakh	29317	JK101L-6-WDH	sample		9027016		3865331	235934	52531	4153796		329540	780	4087	334407		5109	2	58	5169		0.460152		0.0852553	0.00330601	0.0778017	0.0805064		0.0155034	0.0025641	0.0141913	0.0154572		0	567
Billyakh	34885	JK101L-5-WDH	sample		10194231		4486181	316776	64455	4867412		32552	99	634	33285		2839	0	51	2890		0.477467		0.00725606	0.000312524	0.00983632	0.00683834		0.0872143	0	0.0804416	0.0868259		1	92
Billyakh	42053.5	JK101L-4-WDH	sample		5787803		2557418	201388	31781	2790587		61383	136	703	62222		8703	0	175	8878		0.48215		0.0240019	0.000675313	0.0221201	0.0222971		0.141782	0	0.248933	0.142683		0	3
Billyakh	45131.5	JK101L-3-WDH	sample		829472		412908	28982	5517	447407		3011	28	24	3063		104	0	1	105		0.539388		0.00729218	0.000966117	0.00435019	0.00684612		0.03454	0	0.0416667	0.0342801		0	1
Billyakh	47865	JK101L-2-WDH	sample		14331888		6570696	584104	82974	7237774		13001	86	395	13482		520	0	6	526		0.505012		0.00197863	0.000147234	0.00476053	0.00186273		0.0399969	0	0.0151899	0.039015		0	13
Billyakh	51028	JK101L-1-WDH	sample		6497872		3219305	282230	59104	3560639		17811	51	217	18079		546	0	4	550		0.54797		0.00553256	0.000180704	0.00367149	0.00507746		0.0306552	0	0.0184332	0.030422		0	22
Bolshoye Shchuchye	1300	JK104L-7-WDH	sample		8701905		2518331	333578	55631	2907540		328853	6830	9094	344777		1901	1	55	1957		0.334127		0.130584	0.020475	0.16347	0.11858		0.0057807	0.000146413	0.00604794	0.00567613		1	154
Bolshoye Shchuchye	5100	JK104L-6-WDH	sample		10759721		2449758	325770	74069	2849597		548216	5775	15998	569989		70042	264	1959	72265		0.264839		0.223784	0.0177272	0.215988	0.200024		0.127764	0.0457143	0.122453	0.126783		1	948
Bolshoye Shchuchye	10100	JK104L-5-WDH	sample		4663139		1570047	124348	24610	1719005		254482	1451	4834	260767		377	0	1	378		0.368637		0.162086	0.0116689	0.196424	0.151696		0.00148144	0	0.000206868	0.00144957		0	13
Bolshoye Shchuchye	15000	JK104L-4-WDH	sample		12414904		3394684	374916	74880	3844480		482287	3513	13377	499177		840	1	10	851		0.309667		0.142071	0.0093701	0.178646	0.129843		0.0017417	0.000284657	0.000747552	0.00170481		1	164
Bolshoye Shchuchye	18800	JK104L-3-WDH	sample		20149494		5892831	527026	102408	6522265		537551	4584	17137	559272		5744	0	49	5793		0.323694		0.0912212	0.00869786	0.16734	0.0857481		0.0106855	0	0.00285931	0.0103581		0	93
Bolshoye Shchuchye	20400	JK104L-2-WDH	sample		16677773		6455893	607196	120444	7183533		292878	3184	9648	305710		8407	1	116	8524		0.430725		0.045366	0.00524378	0.0801036	0.0425571		0.0287048	0.00031407	0.0120232	0.0278826		0	114
CH12 chloroplast capture	60	LS009L-4	sample		50564822		9128438	860899	495704	10485041					0					0		0.207358		0	0	0	0		0	0	0	0		0	120
CH12 chloroplast capture	1900	LS009L-3	sample		42857744		7224708	825135	492087	8541930					0					0		0.199309		0	0	0	0		0	0	0	0		0	658
CH12 chloroplast capture	5400	LS009L-2	sample		47562965		19941810	596802	467709	21006321					0					0		0.441653		0	0	0	0		0	0	0	0		0	1085
CH12 chloroplast capture	6700	LS009L-1	sample		50743540		12160985	1002924	595894	13759803					0					0		0.271164		0	0	0	0		0	0	0	0		0	1083
CH12 nuclear gene capture	60		sample		431184		312689	7813	1844	322346					0					0		0.747583		0	0	0	0		0	0	0	0		0	560
CH12 nuclear gene capture	1900		sample		865592	..	545361	18618	3941	567920					0					0		0.656106		0	0	0	0		0	0	0	0		2	937
CH12 nuclear gene capture	5400		sample		358628		288782	6200	1795	296777					0					0		0.827534		0	0	0	0		0	0	0	0		0	894
CH12 nuclear gene capture	6700		sample		613037		365439	23475	1844	390758					0					0		0.637413		0	0	0	0		0	0	0	0		0	915
Emanda	1000	JK117L-1	sample		37934489		6727125	1816896	294263	8838284		926071	16849	57700	1000620		137300	307	7825	145432		0.232988		0.137662	0.00927351	0.196083	0.113214		0.148261	0.0182207	0.135615	0.145342		1	1021
Emanda	4000	JK117L-2	sample		29680160		5870351	1141150	187557	7199058		638241	8279	25347	671867		68561	132	3155	71848		0.242555		0.108723	0.00725496	0.135143	0.0933271		0.107422	0.015944	0.124472	0.106938		1	791
Emanda	9000	JK117L-3	sample		13026016		3144076	424562	89551	3658189		301695	1366	10233	313294		28289	15	1074	29378		0.280837		0.0959566	0.00321743	0.11427	0.0856418		0.0937669	0.010981	0.104955	0.0937713		0	594
Emanda	13000	JK117L-4	sample		11606400		3257933	488120	83402	3829455		93432	280	2382	96094		550	0	4	554		0.329943		0.0286783	0.000573629	0.0285605	0.0250934		0.00588663	0	0.00167926	0.00576519		0	13
Emanda	44000	JK117L-5	sample		7155647		2828980	249918	47552	3126450		60021	459	455	60935		2658	0	46	2704		0.436921		0.0212165	0.0018366	0.00956847	0.0194902		0.0442845	0	0.101099	0.0443752		0	13
Emanda	53000	JK117L-6	sample		5524347		2444286	289346	43198	2776830		306798	548	1831	309177		21187	3	247	21437		0.502653		0.125516	0.00189393	0.0423862	0.111342		0.0690585	0.00547445	0.134899	0.0693357		0	152
Kyutyunda	856	JK107L-5	sample		7952224		4333774	452214	72723	4858711		35101	225	812	36138		3931	4	82	4017		0.610988		0.00809941	0.000497552	0.0111657	0.00743778		0.111991	0.0177778	0.100985	0.111157		1	399
Kyutyunda	5089	JK107L-4	sample		4800533		2652319	204762	29932	2887013		27395	142	677	28214		4126	3	140	4269		0.601394		0.0103287	0.000693488	0.0226179	0.00977273		0.150611	0.0211268	0.206795	0.151308		0	491
Kyutyunda	9908	JK107L-3	sample		6994523		3896343	104868	43531	4044742		27938	108	300	28346		1737	0	12	1749		0.578273		0.00717031	0.00102987	0.00689164	0.00700811		0.0621734	0	0.04	0.0617018		0	0
Kyutyunda	14649	JK107L-2	sample		10699225		5020442	311118	58649	5390209		177794	991	3444	182229		288	0	4	292		0.503794		0.035414	0.00318529	0.0587222	0.0338074		0.00161985	0	0.00116144	0.00160238		0	5
Kyutyunda	17892	JK106L-6-WDH	sample		9882928		4069872	296034	59638	4425544		226116	1800	5133	233049		588	0	7	595		0.447797		0.0555585	0.00608038	0.0860693	0.05266		0.00260044	0	0.00136372	0.00255311		0	28
Kyutyunda	20249	JK106L-5	sample		7690677		2510504	32266	19691	2562461		96194	93	1840	98127		1309	0	17	1326		0.333191		0.0383166	0.00288229	0.0934437	0.038294		0.0136079	0	0.00923913	0.0135131		0	23
Kyutyunda	22705	JK106L-4	sample		8374022		4318234	197014	45088	4560336		99416	771	1977	102164		1175	0	13	1188		0.544581		0.0230224	0.00391343	0.0438476	0.0224027		0.011819	0	0.00657562	0.0116284		0	15
Kyutyunda	32466	JK107L-6	sample		40279692		11195167	1015154	214459	12424780		1482286	9908	40547	1532741		4505	3	41	4549		0.308463		0.132404	0.0097601	0.189066	0.123362		0.00303922	0.000302786	0.00101117	0.00296789		1	395
Kyutyunda	34599	JK107L-1	sample		26908195		10102695	794896	163616	11061207		596862	9259	14846	620967		1935	0	19	1954		0.411072		0.0590795	0.0116481	0.0907368	0.0561392		0.00324196	0	0.00127981	0.00314671		0	9
Kyutyunda	38765	JK106L-3	sample		34046465		11176616	855382	202055	12234053		1682436	11164	40700	1734300		2304	1	32	2337		0.359334		0.150532	0.0130515	0.20143	0.14176		0.00136944	8.95736e-05	0.000786241	0.00134752		1	146
Lama	3050	JK109L-6	sample		2579937		1167753	62018	17258	1247029		119520	1117	3027	123664		12168	34	367	12569		0.483356		0.10235	0.0180109	0.175397	0.0991669		0.101807	0.0304387	0.121242	0.101638		1	807
Lama	7550	JK109L-5	sample		3802362		1162042	98848	25706	1286596		311578	3441	7083	322102		16634	31	609	17274		0.338368		0.26813	0.034811	0.275539	0.250352		0.0533863	0.00900901	0.0859805	0.053629		1	841
Lama	9670	JK105L-6	sample		7548604		1712886	243266	60082	2016234		571667	10999	18539	601205		82875	442	4619	87936		0.2671		0.333745	0.0452139	0.308562	0.298182		0.144971	0.0401855	0.24915	0.146266		3	983
Lama	13190	JK109L-4	sample		1813479		863959	61744	10515	936218		103931	429	1268	105628		366	0	2	368		0.516255		0.120296	0.00694804	0.12059	0.112824		0.00352157	0	0.00157729	0.00348392		0	50
Lama	14140	JK115L-4	sample		3639817		1581403	69986	21052	1672441		276670	2230	4370	283270		1271	0	12	1283		0.459485		0.174952	0.0318635	0.207581	0.169375		0.00459392	0	0.002746	0.00452925		0	137
Lama	14870	JK115L-3	sample		27693293		7002101	652386	156956	7811443		3466090	36607	63418	3566115		2792	2	18	2812		0.28207		0.495007	0.0561125	0.40405	0.456524		0.000805519	5.46344e-05	0.000283831	0.000788533		0	254
Lama	15680	JK121L-1	sample		8321044		2646001	233542	56237	2935780		888792	9523	16271	914586		4321	2	73	4396		0.352814		0.3359	0.0407764	0.289329	0.311531		0.00486165	0.000210018	0.00448651	0.00480655		1	600
Lama	16600	JK115L-2	sample		7606575		2407406	141692	39497	2588595		675354	4443	11488	691285		6359	6	77	6442		0.34031		0.280532	0.0313567	0.290858	0.26705		0.0094158	0.00135044	0.00670265	0.00931888		2	622
Lama	17000	JK120L-7	sample		4943264		1484367	117714	26452	1628533		516359	4498	8288	529145		909	1	30	940		0.329445		0.347865	0.0382113	0.313322	0.324921		0.0017604	0.000222321	0.00361969	0.00177645		0	60
Lama	17990	JK120L-6	sample		118871420		26492092	3004194	723536	30219822		11243423	149708	267549	11660680		2142	0	27	2169		0.254223		0.424407	0.049833	0.36978	0.385862		0.000190511	0	0.000100916	0.00018601		0	203
Lama	18750	JK120L-5	sample		7887176		2401023	128906	36967	2566896		940910	4513	12820	958243		1129	0	19	1148		0.325452		0.391879	0.03501	0.346796	0.373308		0.0011999	0	0.00148206	0.00119803		0	129
Lama	19620	JK120L-4	sample		8392608		2973362	173596	45585	3192543		1200628	6862	15392	1222882		3976	0	72	4048		0.380399		0.403795	0.0395286	0.337655	0.383043		0.0033116	0	0.00467775	0.00331021		0	155
Lama	20650	JK120L-3	sample		13124282		4063022	254858	83228	4401108		1581280	6490	26958	1614728		4883	0	85	4968		0.335341		0.389188	0.0254652	0.323905	0.366891		0.003088	0	0.00315305	0.00307668		0	344
Lama	21770	JK120L-2	sample		13535983		3615530	324482	85306	4025318		1415127	12179	27181	1454487		3578	0	57	3635		0.297379		0.391402	0.0375337	0.318629	0.361335		0.00252839	0	0.00209705	0.00249916		0	422
Lama	23000	JK120L-1	sample		10923746		2911339	241148	75021	3227508		1049677	7331	22903	1079911		5128	0	80	5208		0.295458		0.360548	0.0304004	0.305288	0.334596		0.00488531	0	0.00349299	0.00482262		1	522
Malaya Chabyda	1011	JK103L-3-WDH	sample		6143972		1836279	423238	53296	2312813		57755	997	1950	60702		1076	0	172	1248		0.376436		0.0314522	0.00235565	0.0365881	0.026246		0.0186304	0	0.0882051	0.0205595		0	64
Malaya Chabyda	5015	JK115L-6	sample		5265699		2294262	89334	31688	2415284		350832	959	1922	353713		1169	0	8	1177		0.458683		0.152917	0.010735	0.0606539	0.146448		0.00333208	0	0.00416233	0.00332756		0	45
Malaya Chabyda	10005	JK115L-7	sample		14617389		4361059	600878	125276	5087213		54561	268	1226	56055		6580	17	254	6851		0.348025		0.012511	0.000446014	0.00978639	0.0110188		0.120599	0.0634328	0.207178	0.122219		0	252
Malaya Chabyda	14098	JK103L-1-WDH	sample		51601231		10056421	2558494	419619	13034534		699159	22094	35701	756954		1546	5	42	1593		0.252601		0.0695236	0.00863555	0.0850796	0.058073		0.00221123	0.000226306	0.00117644	0.00210449		0	12
Satagay	411	JK122L-6	sample		41878881		9912766	1194510	260974	11368250		1283309	14285	41577	1339171		400	1	4	405		0.271455		0.12946	0.0119589	0.159315	0.117799		0.000311694	7.00035e-05	9.6207e-05	0.000302426		0	32
Satagay	831	JK122L-5	sample		15274940		4905718	450582	85254	5441554		358687	5186	10500	374373		297	0	4	301		0.356241		0.0731161	0.0115096	0.123161	0.0687989		0.00082802	0	0.000380952	0.000804011		0	3
Satagay	1254	JK122L-4	sample		22146852		5572215	867656	154615	6594486		830536	11895	23797	866228		818	0	1	819		0.297762		0.14905	0.0137094	0.153911	0.131356		0.000984906	0	4.20221e-05	0.000945479		0	113
Satagay	1712	JK122L-3	sample		26898783		6635742	659618	143035	7438395		939802	7003	24836	971641		3549	0	29	3578		0.276533		0.141627	0.0106168	0.173636	0.130625		0.00377633	0	0.00116766	0.00368243		0	139
Satagay	2290	JK122L-2	sample		5696478		3270740	186792	33353	3490885		75007	147	493	75647		4758	0	45	4803		0.612815		0.0229327	0.000786972	0.0147813	0.0216699		0.0634341	0	0.0912779	0.0634923		0	294
Satagay	2850	JK122L-1	sample		2849782		1702023	97472	20866	1820361		77443	181	783	78407		3568	2	53	3623		0.638772		0.0455006	0.00185694	0.0375252	0.0430722		0.0460726	0.0110497	0.0676884	0.0462076		1	550
Satagay	3616	JK121L-7	sample		4002319		2614995	106290	22996	2744281		22609	59	423	23091		1537	4	152	1693		0.685673		0.00864591	0.000555085	0.0183945	0.00841423		0.0679818	0.0677966	0.359338	0.0733186		0	217
Satagay	4072	JK121L-6	sample		26733347		8149537	730696	127224	9007457		890588	9379	18989	918956		433	0	18	451		0.336937		0.109281	0.0128357	0.149256	0.102022		0.000486196	0	0.000947917	0.000490774		0	19
Satagay	4795	JK121L-5	sample		5145341		3316470	135920	29387	3481777		190812	345	1143	192300		931	0	22	953		0.676685		0.0575347	0.00253826	0.0388947	0.0552304		0.00487915	0	0.0192476	0.0049558		0	153
Satagay	5430	JK121L-4	sample		6377852		4130616	112834	28033	4271483		85609	146	484	86239		839	0	10	849		0.669737		0.0207255	0.00129394	0.0172654	0.0201895		0.00980037	0	0.0206612	0.00984473		0	77
Satagay	7614	JK121L-3	sample		16911508		4369713	299144	96270	4765127		751260	3034	24874	779168		61405	26	2625	64056		0.281768		0.171924	0.0101423	0.258377	0.163515		0.081736	0.00856955	0.105532	0.0822108		0	621
							Number of reads after quality filtering and deduplication					Number of reads classified to root using plant database					Number of reads classified to Larix using plant database					Percent of raw reads remaining after filtering		Percent of reads classified to root of QC reads					Percent of reads classified to Larix of reads classified to root
					raw PE		overlapping merged reads	unmerged reads	unpaired reads	sum		overlapping merged reads	unmerged reads	unpaired reads	sum		overlapping merged reads	unmerged reads	unpaired reads	sum				overlapping merged reads	unmerged reads	unpaired reads	sum		overlapping merged reads	unmerged reads	unpaired reads	sum
sum samples					1136526527	0	336556835	32055452	8076685	376688972		41706979	428526	1015989	43151494		684704	1408	27058	713170		0.331439		0.123923	0.0133683	0.125793	0.114555	average samples	0.016417	0.00328568	0.0266322	0.0165271
sum blanks					10774886	0	436101	706949	92614	1235664		122625	192	592	123409		1029	1	9	1039		0.11468		0.281185	0.00027159	0.00639212	0.0998726	average blanks	0.00839144	0.00520833	0.0152027	0.00841916
sum all					1147202034	0	336938773	32760831	8168799	377868403		41800526	428666	1016453	43245645		685586	1409	27067	714062		0.329383		0.12406	0.0130847	0.124431	0.114446	average all	0.0164014	0.00328694	0.0266289	0.0165118

## Sheet: Supplementary Data 3
Supplementary Data 3: Ancient damage patterns in alignment of Larix-assigned reads against the Larix chloroplast genome
Lake	Sample (cal. age BP)	Overlapping merged reads	Unmerged reads	Unpaired read 1 (forward)	Unpaired read 2 (reverse)
Billyakh	1226
Billyakh	5582
Billyakh	11873
Billyakh	15847.5
Billyakh	24027
Billyakh	29317
Billyakh	34885
Billyakh	42053.5
Billyakh	45131.5
Billyakh	47865
Billyakh	51028
Bolshoye Shchuchye	1300
Bolshoye Shchuchye	5100
Bolshoye Shchuchye	10100
Bolshoye Shchuchye	15000
Bolshoye Shchuchye	18800
Bolshoye Shchuchye	20400
CH12 nuclear gene capture	60
CH12 nuclear gene capture	1900
CH12 nuclear gene capture	5400
CH12 nuclear gene capture	6700
Emanda	1000
Emanda	4000
Emanda	9000
Emanda	13000
Emanda	44000
Emanda	53000
Kyutyunda	856
Kyutyunda	5089
Kyutyunda	9908
Kyutyunda	14649
Kyutyunda	17892
Kyutyunda	20249
Kyutyunda	22705
Kyutyunda	32466
Kyutyunda	34599
Kyutyunda	38765
Lama	3050
Lama	7550
Lama	9670
Lama	13190
Lama	14140
Lama	14870
Lama	15680
Lama	16600
Lama	17000
Lama	17990
Lama	18750
Lama	19620
Lama	20650
Lama	21770
Lama	23000
Malaya Chabyda	1011
Malaya Chabyda	5015
Malaya Chabyda	10005
Malaya Chabyda	14098
Satagay	411
Satagay	831
Satagay	1254
Satagay	1712
Satagay	2290
Satagay	2850
Satagay	3616
Satagay	4072
Satagay	4795
Satagay	5430
Satagay	7614

## Sheet: Supplementary Data 4
Supplementary Data 4: Lake sediment cores used in this study
Lake name	Core ID	Latitude, longitude	Publication with age model	Max. age [cal. years BP]	Hybridization capture	Metabarcoding	Pollen
Billyakh	PG1755	65.2720°, 126.7463°	Müller et al., 2010	51028	This study (cp + nc)	This study (36 samples)	Müller et al., 2010, Herzschuh et al. 2021
Bolshoye Shchuchye	506-48	67.8562°, 66.3584°	Clarke et al., 2019	20400	This study (cp + nc)	Clarke et al., 2019	Clarke et al., 2020
CH12	11-CH-12A	72.3989°, 102.2888°	Klemm et al., 2016	6700	This study (nc), Schulte et al. 2020 (cp)	Epp et al., 2018	Epp et al., 2018, Herzschuh et al. 2021
Emanda	Co1412	65.2942°, 135.7592°	Baumer et al., 2021	53000	This study (cp + nc)	NA	Herzschuh et al. 2021
Kyutyunda	PG2023	69.6284°, 123.6498°	Biskaborn et al., 2016	38765	This study (cp + nc)	This study (6 samples)	Biskaborn et al., 2016 (parallel core PG2022), this study (PG2023)
Lama	PG1341	69.5547°, 90.2686°	von Hippel et al., (under review)	23000	This study (cp + nc)	This study (10 samples)	Andreev et al. 2004, Herzschuh et al. 2021 (parallel core PG1111)
Malaya Chabyda	PG2201	61.9585°, 129.4083°	Hughes-Allen et al. (under review)	14098	This study (cp + nc)	This study (3 samples)	NA
Satagay	PG2361	64.28°, 122.43°	this study	7614	This study (cp + nc)	This study (9 samples)	NA
*cp: bait set covering Larix chloroplast, nc: nuclear gene bait set of 65 genes of Larix

## Sheet: Supplementary Data 5
Supplementary Data 5: Radiocarbon dating of lake Satagay sediment record (core ID PG2361)
labID	age (14C BP)	age error (yrs)	depth (cm)	Calibration	reservoir offset (yrs)	res.error (yrs)	comment
5280.1.1	48.1685	17.8593	0	IntCal20	0	0	water plant. no res.cor applied
5281.1.1	2528.36	17.3243	0.5	IntCal20	NA	NA	outlier. bulk surface too old, use intersection of regression with age axis as reservoir (1955.2)
5189.1.1	2325.35	19.3342	61.75	IntCal20	1955.2	51.9	bulk sediment. applied reservoir correction in Bacon
5190.1.1	2868.28	21.0382	131.75	IntCal20	1955.2	51.9	bulk sediment. applied reservoir correction in Bacon
5191.1.1	3269.82	21.2122	201.75	IntCal20	1955.2	51.9	bulk sediment. applied reservoir correction in Bacon
5192.1.1	3741.55	21.0295	271.75	IntCal20	1955.2	51.9	bulk sediment. applied reservoir correction in Bacon
5193.1.1	5994.07	25.0098	341.75	IntCal20	NA	NA	outlier
5194.1.1	4630.9	40.3957	411.75	IntCal20	1955.2	51.9	bulk sediment. applied reservoir correction in Bacon
5195.1.1	5445.23	36.8257	481.75	IntCal20	1955.2	51.9	bulk sediment. applied reservoir correction in Bacon
5196.1.1	5492.93	37.958	551.75	IntCal20	1955.2	51.9	bulk sediment. applied reservoir correction in Bacon
5186.1.1	6198.1	23.6862	611.75	IntCal20	1955.2	51.9	bulk sediment. applied reservoir correction in Bacon
5187.1.1	6397.67	32.3898	691.75	IntCal20	1955.2	51.9	bulk sediment. applied reservoir correction in Bacon
5188.1.1	8750.42	51.9421	761.75	IntCal20	1955.2	51.9	bulk sediment. applied reservoir correction in Bacon

## Sheet: Supplementary Data 6
Supplementary Data 6: List of samples included in the study with additional information on laboratory handling
Lake	Sample ID	composite depth [cm]	Sample age [cal. years BP]	Extraction ID	Extraction batch ID	concentration DNA extract [ng/µl]	library ID	library batch ID	no of amplification cycles prior to pooling	concentration library [ng/µl]	average length of library [bp]	capture batch ID
Billyakh	PG1755-2_29.5-30.5_DNA	24.5-25.5	1226	ELS157	LS131E	38.1	JK102L-6	JK102L	13	78.4	309	SM058Ca
Billyakh	PG1755-2_69.5-70.5_DNA	64.5-65.5	5582	ELS158	LS131E	45.85	JK102L-5	JK102L	13	25.4	248	SM058Ca
Billyakh	PG1755-2_139.5-140.5_DNA	130.5-131.5	11873	ELS174	LS133E	17.6	JK102L-4	JK102L	12	36.9	259	SM058Ca
Billyakh	PG1755-2_165.5-166.5_DNA	146.5-147.5	15847.5	ELS113	LS083E	15.85	JK102L-3	JK102L	12	28.1	233	SM058Ca
Billyakh	PG1755-3_114.5-115.5_DNA	261.5-262.5	24027	ELS172	LS133E	17.4	JK102L-1	JK102L	12	27.2	243	SM058Ca
Billyakh	PG1755-3_279.5-280.5_DNA	426.5-427.5	29317	ELS083	LS022E	18.7	JK101L-6-WDH	JK101L	13	74.25	338	SM058Ca
Billyakh	PG1755-4_209,5-210,5_DNA	601.5-602.5	34885	ELS061	LS011E	15.7	JK101L-5-WDH	JK101L	13	89.3	392	SM058Ca
Billyakh	PG1755-5_69.5-70.5_DNA	716.5-717.5	42053.5	ELS046	LS007E	25.55	JK101L-4-WDH	JK101L	13	105	323	SM058Ca
Billyakh	PG1755-5_139.5-140.5_DNA	786.5-787.5	45131.5	ELS037	LS005E	11.8	JK101L-3-WDH	JK101L	13	15.7	320	SM058Ca
Billyakh	PG1755-5_214.5-215.5_DNA	861.5-862.5	47865	ELS029	LS004E	8.46	JK101L-2-WDH	JK101L	13	72.3	354	SM058Ca
Billyakh	PG1755-5_279.5-280.5_DNA	926.5-927.5	51028	ELS022	LS004E	9.81	JK101L-1-WDH	JK101L	13	72.15	370	SM058Ca
Billyakh	EB	EB	EB	ELS030,ELS040,ELS050,ELS070,ELS090	LS004E,LS005E,LS011E,LS022E	0,0,0,0,0	JK101L-7-WDH	JK101L	12	0.1	156	SM058Ca
Billyakh	EB	EB	EB	ELS120,ELS159,ELS179	LS083E,LS131E,LS133E	0,2.2,0	JK102L-7	JK102L	12	0	153	SM058Ca
Bolshoye Shchuchye	BS2015	8	1300	BS153	BS2015	32.8	JK104L-7-WDH	JK104L	12	116.5	348	SM058Ca
Bolshoye Shchuchye	BS2015	210	5100	BS138	BS2015	13.15	JK104L-6-WDH	JK104L	13	150.5	309	SM058Ca
Bolshoye Shchuchye	BS2015	410	10100	BS121	BS2015	19.2	JK104L-5-WDH	JK104L	12	128	293	SM074Ca
Bolshoye Shchuchye	BS2015	708	15000	BS097	BS2015	8.72	JK104L-4-WDH	JK104L	12	71.9	315	SM074Ca
Bolshoye Shchuchye	BS2015	1187	18800	BS072	BS2015	14	JK104L-3-WDH	JK104L	13	23.3	323	SM074Ca
Bolshoye Shchuchye	BS2015	1588	20400	BS046	BS2015	6.775	JK104L-2-WDH	JK104L	13	26.5	314	SM060Ca
Bolshoye Shchuchye	EB	EB	EB	C1,6,8,11,14,16,17	BS2015	NA	JK107L-7	JK107L	12	1.18	149	SM060Ca
CH12	11-CH12A-2-3cm_DNA2	2.5	60	ELS019	LS001E	6.69	LS009L-4	LS009L	16	46.4	201	SM060Ca
CH12	11-CH12A-2-3cm_DNA2	2.5	60	ELS019	LS001E	6.69	LS009L-4	LS009L	16	46.4	201	SM060Ca
CH12	11-CH12A-46-47cm_DNA19	46.5	1900	ELS016	LS001E	3.39	LS009L-3	LS009L	16	45.4	250	SM060Ca
CH12	11-CH12A-46-47cm_DNA19	46.5	1900	ELS016	LS001E	3.39	LS009L-3	LS009L	16	45.4	250	SM060Ca
CH12	11-CH12A-87-88cm_DNA32	87.5	5400	ELS013	LS001E	5.72	LS009L-2	LS009L	16	126	182	SM060Ca
CH12	11-CH12A-87-88cm_DNA32	87.5	5400	ELS013	LS001E	5.72	LS009L-2	LS009L	16	126	182	SM072Ca
CH12	11-CH12A-121-123cm_DNA43	121.5	6700	ELS011	LS001E	2.365	LS009L-1	LS009L	16	128	273	SM059Ca
CH12	11-CH12A-121-123cm_DNA43	121.5	6700	ELS011	LS001E	2.365	LS009L-1	LS009L	16	128	273	SM059Ca
CH12	EB	EB	EB	ELS020	LS001E	0	LS009L-5	LS009L	16	7.62	147	SM059Ca
CH12	EB	EB	EB	ELS020	LS001E	0	LS009L-5	LS009L	16	7.62	147	SM059Ca
Emanda	Co1412-I 10-12cm 13.2-14.2cm	2021-10-12	1000	EKS021	KS067E	18.6	JK117L-1	JK117L	13	84.35	362	SM059Ca
Emanda	Co1412-III-1 40-41cm 28.9-29.9cm	40-41	4000	EKS022	KS067E	12.1	JK117L-2	JK117L	13	113.5	297	SM059Ca
Emanda	Co1412-III-1 80-81cm 68.9-69.9cm	80-81	9000	EKS023	KS067E	4.585	JK117L-3	JK117L	12	109.5	279	SM059Ca
Emanda	Co1412-III-2 123-124cm 27.9-28.9cm	123-124	13000	EKS024	KS067E	5.855	JK117L-4	JK117L	13	89.95	258	SM059Ca
Emanda	Co1412-IV-3 469-470cm 29-30cm	469-470	44000	EKS025	KS067E	2.1	JK117L-5	JK117L	13	88.15	315	SM059Ca
Emanda	Co1412-V-1 559-560cm 59-60cm	559-560	53000	EKS026	KS067E	1.5	JK117L-6	JK117L	13	15.45	333	SM059Ca
Emanda	EB	EB	EB	EKS029	KS067E	0	JK117L-7	JK117L	13	2.59	146	SM059Ca
Kytuyunda	PG2023-1_0-49_30-31cm_DNA	27.5-28.5	856	ELS156	LS131E	106.5	JK107L-5	JK107L	13	75.45	420	SM059Ca
Kytuyunda	PG2023-2_100-200_20-21cm_DNA	142-143	5089	ELS155	LS131E	44.45	JK107L-4	JK107L	12	103	320	SM060Ca
Kytuyunda	PG2023-3_100-200_37-38cm_DNA	362.5-363.5	9908	ELS154	LS131E	2.475	JK107L-3	JK107L	12	75.8	253	SM059Ca
Kytuyunda	PG2023-4_0-100_69-70cm_DNA	483-484	14649	ELS153	LS131E	14.25	JK107L-2	JK107L	12	75.35	287	SM072Ca
Kytuyunda	PG2023-4_0-100_95-96cm_DNA	509-510	17892	ELS152	LS131E	23.45	JK106L-6-WDH	JK106L	13	68.1	297	SM072Ca
Kytuyunda	PG2023-4_100-170_17-18.5cm_DNA	531.5-533	20249	ELS151	LS131E	45.65	JK106L-5	JK106L	13	45	170	SM072Ca
Kytuyunda	PG2023-4_100-170_40-41cm_DNA	554.5-555.5	22705	ELS150	LS131E	28.9	JK106L-4	JK106L	12	93.8	220	SM072Ca
Kytuyunda	PG2023-4_170-238cm_65-66cm_DNA	649-650	32466	ELS142	LS130E	4.47	JK107L-6	JK107L	13	59.5	310	SM072Ca
Kytuyunda	PG2023-5_0-100cm_80-81cm_DNA	692.5-693.5	34599	ELS141	LS130E	3.625	JK107L-1	JK107L	13	95.75	283	SM072Ca
Kytuyunda	PG2023-5_100-178cm_59-60cm_DNA	771.5-772.5	38765	ELS140	LS130E	9.345	JK106L-3	JK106L	12	90.5	311	SM072Ca
Kytuyunda	PG2023, PG2201,PG1856	EB	EB	ELS149	LS130E	0	JK106L-7-WDH	JK106L	12	4.36	149	SM072Ca
Lama	PG1341-4_67-165cm_73-74cm_DNA	140-141	3050	ELS125	LS128E	15.4	JK109L-6	JK109L	12	99.7	294	SM074Ca
Lama	PG1341-5_217-308cm_43-44cm_DNA	260-261	7550	ELS124	LS128E	9.52	JK109L-5	JK109L	13	112.5	333	SM074Ca
Lama	PG1341-5_308-408cm_72-73cm_DNA	380-381	9670	ELS123	LS128E	15.5	JK105L-6	JK105L	13	59.5	392	SM074Ca
Lama	PG1341-5_408-508cm_95-96cm_DNA	503-504	13190	ELS122G	LS128E	2.385	JK109L-4	JK109L	13	85.2	362	SM075Ca
Lama	PG1341-6_555-655cm_65-66cm_DNA	620-621	14140	ELS121	LS128E	0	JK115L-4	JK115	13	51	270	SM075Ca
Lama	PG1341-6_655-755cm_85-86cm_DNA	740-741	14870	ELS120	LS128E	0	JK115L-3	JK115	13	68.2	275	SM075Ca
Lama	PG1341-7_804-904cm_56-57cm_DNA	860-861	15680	ELS118	LS127E	0	JK121L-1	JK121L	13	62.5	289	SM075Ca
Lama	PG1341-7_904-1004cm_76-77cm_DNA	980-981	16600	ELS117	LS127E	0	JK115L-2	JK115	13	41.35	267	SM075Ca
Lama	PG1341-8_960-1050cm_86-87cm_DNA	1046-1047	17000	ELS116	LS127E	0	JK120L-7	JK120L	13	46.5	290	SM075Ca
Lama	PG1341-8_1150-1250cm_70-71cm_DNA	1220-1221	17990	ELS115	LS127E	0	JK120L-6	JK120L	13	48.5	295	SM075Ca
Lama	PG1341-9_1302-1402cm_38-39cm_DNA	1340-1341	18750	ELS114	LS127E	0	JK120L-5	JK120L	13	60.2	268	SM075Ca
Lama	PG1341-9_1402-1502cm_58-59cm_DNA	1460-1461	19620	ELS113	LS127E	0	JK120L-4	JK120L	13	66.8	262	SM072Ca
Lama	PG1341-10_1552-1652cm_28-29cm_DNA	1580-1581	20650	ELS112	LS127E	0	JK120L-3	JK120L	13	74.6	289	SM072Ca
Lama	PG1341-10_1652-1750cm_48-49cm_DNA	1700-1701	21770	ELS111	LS127E	0	JK120L-2	JK120L	13	67.2	280	SM072Ca
Lama	PG1341-11_1783-1883cm_37-38cm_DNA	1820-1821	23000	ELS110	LS127E	0	JK120L-1	JK120L	13	38.6	295	SM072Ca
Lama	EB	EB	EB	ELS119,ELS129	LS127E,LS128E	0,0	JK115L-5	JK115	11	0	137	SM072Ca
LB	LB	LB	LB	LB	LB	LB	JK101L-8-WDH	JK101L	12	2.19	159	SM072Ca
LB	LB	LB	LB	LB	LB	LB	JK102L-8	JK102L	12	0	151	SM072Ca
LB	LB	LB	LB	LB	LB	LB	JK103L-8-WDH	JK103L	12	2.59	150	SM072Ca
LB	LB	LB	LB	LB	LB	LB	JK104L-8-WDH	JK104L	12	0	150	SM072Ca
LB	LB	LB	LB	LB	LB	LB	JK106L-8	JK106L	12	1.12	151	SM073Ca
LB	LB	LB	LB	LB	LB	LB	JK107L-8	JK107L	12	0	148	SM073Ca
LB	LB	LB	LB	LB	LB	LB	JK109L-8	JK109L	12	0	145	SM073Ca
LB	LB	LB	LB	LB	LB	LB	JK115L-8	JK115	11	0	153	SM073Ca
LB	LB	LB	LB	LB	LB	LB	JK117L-8	JK117L	11	0	148	SM073Ca
LB	LB	LB	LB	LB	LB	LB	JK120L-8	JK120L	11	0	155	SM073Ca
LB	LB	LB	LB	LB	LB	LB	JK121L-8	JK121L	10	2.44	154	SM073Ca
LB	LB	LB	LB	LB	LB	LB	JK122L-8	JK122L	11	2.07	154	SM073Ca
LB	LB	LB	LB	LB	LB	LB	LS009L-6	LS009L	16	15.9	146	SM073Ca
LB	LB	LB	LB	LB	LB	LB	LS009L-6	LS009L	16	15.9	146	SM073Ca
Malaya Chabyda	PG2201-2-200-300cm_52-54cm_DNA	38-40	1011	ELS146	LS130E	69.15	JK103L-3-WDH	JK103L	13	140.5	344	SM073Ca
Malaya Chabyda	PG2201-2-360-460cm_30-32cm_DNA	176-178	5015	ELS145	LS130E	4.47	JK115L-6	JK115	13	32.05	234	SM073Ca
Malaya Chabyda	PG2201-2_600-700cm_63-65cm_DNA	449-451	10005	ELS144	LS130E	30.4	JK115L-7	JK115	12	101	260	SM073Ca
Malaya Chabyda	PG2201-2-780-880cm_97-99cm_DNA	661-663	14098	ELS143	LS130E	34	JK103L-1-WDH	JK103L	13	52.6	352	SM073Ca
Satagay	PG2361-3-0150-0250cm_62-64cm_DNA	62-64	411	ELS138	LS129E	32.65	JK122L-6	JK122L	12	96.8	343	LS058Ca
Satagay	PG2361-4-0230-0330cm_52-54cm_DNA	132-134	831	ELS137	LS129E	42.05	JK122L-5	JK122L	13	139	357	LS058Ca
Satagay	PG2361-5-0310-0410cm_42-44cm_DNA	202-204	1254	ELS136	LS129E	41.35	JK122L-4	JK122L	13	156.5	347	LS058Ca
Satagay	PG2361-6_0390-0490cm_32-34cm_DNA	272-274	1712	ELS135	LS129E	32.95	JK122L-3	JK122L	12	132	329	LS058Ca
Satagay	PG2361-7-0470-0570cm_22-24cm_DNA	342-344	2290	ELS134	LS129E	28.45	JK122L-2	JK122L	11	104	327	LS058Ca
Satagay	PG2361-7-0470-0570cm_92-94cm_DNA	412-414	2850	ELS133	LS129E	36.6	JK122L-1	JK122L	13	160	319	LS058Ca
Satagay	PG2361-8-0550-0650cm_82-84cm_DNA	482-484	3616	ELS132	LS129E	38.65	JK121L-7	JK121L	10	105.5	301	SM047Ca
Satagay	PG2361-9-0630-0730cm_72-74cm_DNA	552-554	4072	ELS131	LS129E	93.55	JK121L-6	JK121L	12	119	307	SM047Ca
Satagay	PG2361-10-0710-0810cm_62-64cm_DNA	622-624	4795	ELS130	LS129E	34.35	JK121L-5	JK121L	12	113	307	SM047Ca
Satagay	PG2361-12_0814-0914cm_97-99cm_DNA	692-694	5430	ELS128	LS128E	35.1	JK121L-4	JK121L	10	90.3	298	SM047Ca
Satagay	PG2361-12_0814-0914cm_97-99cm_DNA	762-764	7614	ELS127	LS128E	42.8	JK121L-3	JK121L	12	96.3	291	SM047Ca
Satagay	EB	EB	EB	ELS129,ELS139	LS128E,LS129E	0,1.5	JK122L-7	JK122L	11	0	155	SM047Ca
EB = extraction blank, LB = library blank

## Sheet: Table S7
Supplementary Data 7: List of primers used for production of the nuclear gene bait set
Primer name	Primer sequence (modifications highlighted)	Reference
Pm_CL234Contig1_F	TAACCCCTGAATTGCGAGAC	Semerikov et al., 2013
Pm_CL234Contig1_R_	GGCATCCCTGAACTCTCTTG	Semerikov et al., 2013
Pm_CL908Contig1_F_NEW	TCTCCAATCACCAAACCCATT	Semerikov et al., 2013
Pm_CL908Contig1_R	AGACCCCGTGAACATAGTGC	Semerikov et al., 2013
CN637339.1_F_NEW	CACCAATGACTGCAATCTCC	Semerikov et al., 2013
CN637339.1_R	ACAGGGATTCATGGACGAAG	Semerikov et al., 2013
Pm_CL783Contig1-212_F_NEW	TCTGACCAGTCTGAGTAAATCC	Semerikov et al., 2013
Pm_CL783Contig1-212_R_NEW	CCCCTATACTAAACTGTAAAGCA	Semerikov et al., 2013
ES420171.1_F_NEW	CAAGAGCACATCCGACACAA	Semerikov et al., 2013
ES420171.1_R_NEW	ATTCCTCCGTCCATCCATCTCT	Semerikov et al., 2013
ES421311.1-369_F_NEW	CCAACCTTGAAATTGGTGTGC	Semerikov et al., 2013
ES421311.1-369_R	TTGGGCAAAAAGTCAAATCC	Semerikov et al., 2013
sSPcDFD040B03103-274_F	GGCGGTAATTAACGTTAGGG	Semerikov et al., 2013
sSPcDFD040B03103-274_R	GCGCGGTTATGTTAGGTTCA	Semerikov et al., 2013
4CL1-363_F	ATCGGACTCGGATTTGATTG	Semerikov et al., 2013
4CL1-363_R	TCTCTTCGTCGTCGTCAATG	Semerikov et al., 2013
Pm_CL234Contig1_F	TAACCCCTGAATTGCGAGAC	Mosca et al., 2012
Pm_CL234Contig1_R	GGCATCCCTGAACTCTCTTG	Mosca et al., 2012
Pm_CL908Contig1_F	TCTCCAATCACCAAACCCATT	Mosca et al., 2012
Pm_CL908Contig1_R	AGACCCCGTGAACATAGTGC	Mosca et al., 2012
CN637339.1_F	CACCAATGACTGCAATCTCC	Mosca et al., 2012
CN637339.1_R	ACAGGGATTCATGGACGAAG	Mosca et al., 2012
Pm_CL783Contig1-212_F	TCTGACCAGTCTGAGTAAATCC	Mosca et al., 2012
Pm_CL783Contig1-212_R	CCCCTATACTAAACTGTAAAGCA	Mosca et al., 2012
ES420171.1_F	CAAGAGCACATCCGACACAA	Mosca et al., 2012
ES420171.1_R	ATTCCTCCGTCCATCCATCTCT	Mosca et al., 2012
ES421311.1-369_F	CCAACCTTGAAATTGGTGTGC	Mosca et al., 2012
ES421311.1-369_R	TTGGGCAAAAAGTCAAATCC	Mosca et al., 2012
sSPcDFD040B03103-274_F	GGCGGTAATTAACGTTAGGG	Mosca et al., 2012
sSPcDFD040B03103-274_R	GCGCGGTTATGTTAGGTTCA	Mosca et al., 2012
4CL1-363_F	ATCGGACTCGGATTTGATTG	Mosca et al., 2012
4CL1-363_R	TCTCTTCGTCGTCGTCAATG	Mosca et al., 2012
0_11324_01_F	GATTGAAGAAGAGGAGG	Mosca et al., 2012
0_11324_01_R	TGCAGATCCAAGTGAG	Mosca et al., 2012
0_12745_01_F	AGCCCATTGCGAATATGCCC	Mosca et al., 2012
0_12745_01_R	ATTCCTCCCACTCCTCCTCAAC	Mosca et al., 2012
0_13152_03_R	GGAAGAAAGGGAAAGAATG	Mosca et al., 2012
0_13152_03_F	GATAGTTACTTCAGACAAGG	Mosca et al., 2012
0_13240_01_R	TAGCTGGTGAAGTTGCCTG	Mosca et al., 2012
0_13240_01_F	CCCTACTTTCTTGTCTTG	Mosca et al., 2012
0_13913_02_F	CATTCTTGGGAGAGAC	Mosca et al., 2012
0_13913_02_R	CAGCCAGCAAATCTTC	Mosca et al., 2012
0_16889_02_R	CCAGAAAAAGAAGGCTCATAATCAC	Mosca et al., 2012
0_16889_02_F	CAATCCTCCAAGGGAAC	Mosca et al., 2012
0_17247_02_R	ATTCCTGCTGAAGCTCCTG	Mosca et al., 2012
0_17247_02_F	ATTGATAGTGATGGTGGG	Mosca et al., 2012
0_2885_01_R	TGAGTTGCTGTGAGAGG	Mosca et al., 2012
0_2885_01_F	TGGGTTGTCATCTGTGG	Mosca et al., 2012
0_7009_01_R	GTGAGATGTATGTGCC	Mosca et al., 2012
0_7009_01_F	CTCTTTGACCCATTTTTACC	Mosca et al., 2012
0_7793_01_F	GTTCCTGATGACTACC	Mosca et al., 2012
0_7793_01_R	CCAGAAGCAGAGAATTG	Mosca et al., 2012
2_1528_01_F	GCAATGGAAAGTTCAGG	Mosca et al., 2012
2_1528_01_R	GCATTAGCAAGAGTTAAACAGG	Mosca et al., 2012
2_2931_01_F	CTTCCAGAAACTTCACAC	Mosca et al., 2012
2_2931_01_R	AGCTCAGCCCATGAAAC	Mosca et al., 2012
2_3742_03_R	CTTAGTGTCCACCGTTC	Mosca et al., 2012
2_3742_03_F	CCTCAAAACTTGGAGCTAC	Mosca et al., 2012
2_6731_01_F	GAAAAGGATCAAATTGTGGG	Mosca et al., 2012
2_6731_01_R	GCTAACATTGGCTGTGG	Mosca et al., 2012
2_8852_01_R	GAATTGGAAGAGCTTGTAAAGG	Mosca et al., 2012
2_8852_01_F	CACTTGATGGTTTAGAGG	Mosca et al., 2012
CL1019Contig1_01_R	GGGGATTCAAATATGCTGG	Mosca et al., 2012
CL1019Contig1_01_F	CAGGCTTGAAGAATCTTAGCAAAAC	Mosca et al., 2012
CL1064Contig1_02_F	CAGAGGGGAAATTCAG	Mosca et al., 2012
CL1064Contig1_02_R	GATAATGGGTTTGGGG	Mosca et al., 2012
CL1224Contig1_01_R	AAGTGCTAAGCATCAAGCAGATAATCC	Mosca et al., 2012
CL1224Contig1_01_F	ATCCAGTCCCTTCTCCACCTATCC	Mosca et al., 2012
CL1489Contig1_01_R	CAGCAGCAACATTGATTAC	Mosca et al., 2012
CL1489Contig1_01_F	TGAGGAAGGAATGGAG	Mosca et al., 2012
CL149Contig3_04_F	TTTGACTACCGTCTCCC	Mosca et al., 2012
CL149Contig3_04_R	CCCTGTTGAAGTTGCTG	Mosca et al., 2012
CL1536Contig1_03_R	GTCACATGACAATTTCTGG	Mosca et al., 2012
CL1536Contig1_03_F	GGGGAGTTAGGATTAAAAAG	Mosca et al., 2012
CL3007Contig1_02_F	GGACTCTACATCATCAC	Mosca et al., 2012
CL3007Contig1_02_R	CGGGCTGAATATCTTG	Mosca et al., 2012
CL3162Contig1_02_F	GTGTGATTTCCATTGCC	Mosca et al., 2012
CL3162Contig1_02_R	GCTTGAAGAATTGAGAAACC	Mosca et al., 2012
CL3393Contig1_04_R	ACCTACCCACAACACTC	Mosca et al., 2012
CL3393Contig1_04_F	TCAAGCCCCACAGTTTC	Mosca et al., 2012
CL3758Contig1_05_R	CTCCACCTATCACAAC	Mosca et al., 2012
CL3758Contig1_05_F	GAAAGTGACAAGGAAACAG	Mosca et al., 2012
CL4478Contig1_03_F	CAACATCCTTCTCTTCATC	Mosca et al., 2012
CL4478Contig1_03_R	ATGTGGGGTATTGTGAAATC	Mosca et al., 2012
CL516Contig1_07_F	ATTGCTGAGATGGCTG	Mosca et al., 2012
CL516Contig1_07_R	TTTGAACTGTCTGCGG	Mosca et al., 2012
UMN_2399_01_F	CGTCTGGAATGTGAAGAAGTATTG	Mosca et al., 2012
UMN_2399_01_R	TTACTAGGGTTTCTAGGGTTTG	Mosca et al., 2012
UMN_495_01_R	TTAAGGCTGTGCGGAATC	Mosca et al., 2012
UMN_495_01_F	TACATGCAAGTTGGTAAAGG	Mosca et al., 2012
UMN_5833_01_R	AGAGGGGGTTTGGTATCTGG	Mosca et al., 2012
UMN_5833_01_F	GATGTTGGTTGTGGAGTTG	Mosca et al., 2012
0_16015_01_R	CTATTGTTTTGTTGCCCC	Mosca et al., 2012
0_16015_01_F	GCATTCTAGCTGTGTTC	Mosca et al., 2012
0_3415_01_R	ATATGAGCAGGCAAAGG	Mosca et al., 2012
0_3415_01_F	TGGGTTCAGACAAGAG	Mosca et al., 2012
0_6448_02_R	AGTTTGCCGTGTGAAAGTTTG	Mosca et al., 2012
0_6448_02_F	AATTCCTTTGGTCTTGGAG	Mosca et al., 2012
2_10438_01_R	AAAACAACAGCCCCATTCTTCCTCCTCC	Mosca et al., 2012
2_10438_01_F	AGTCCAAGCTCAACAAGCTCCC	Mosca et al., 2012
CL2472Contig1_01_R	AGCCATTCCAATGATGTTGATAGTC	Mosca et al., 2012
CL2472Contig1_01_F	CCCCTCTAGCTTCATCTTTATG	Mosca et al., 2012
CL3148Contig1_04_R	TAGTTTTGGGGTGGTC	Mosca et al., 2012
CL3148Contig1_04_F	ATCATCGTCAGTGCAG	Mosca et al., 2012
CL4354Contig1_01_F	AGAGATTCCCCATCCAC	Mosca et al., 2012
CL4354Contig1_01_R	TTACAGACCTTTTTGACTACTTCCC	Mosca et al., 2012
CL4470Contig1_01_F	CCTCATCTACCCATATTAC	Mosca et al., 2012
CL4470Contig1_01_R	GATCCAGACAGACATGCAG	Mosca et al., 2012
0_11772_01_R	CGGCACACATACATAAC	Mosca et al., 2012
0_11772_01_F	CCAAGCAATTCCCAAC	Mosca et al., 2012
0_15075_01_R	GCATGGAAAGTTTGGATGGAG	Mosca et al., 2012
0_15075_01_F	ATATCAGCACCCCCTAC	Mosca et al., 2012
2_8011_02_R	TGCACAAGATCGAGAAG	Mosca et al., 2012
2_8011_02_F	ACAAGAAGCGAAGAAGCAG	Mosca et al., 2012
CL1136Contig1_03_F	AGGTGGGTTTTCTCTG	Mosca et al., 2012
CL1136Contig1_03_R	TTGCTGCTGGATGTTG	Mosca et al., 2012
CL1760Contig1_01_R	GGGGTTATTACGACAAAG	Mosca et al., 2012
CL1760Contig1_01_F	CTGAGATGCCAATTTCAC	Mosca et al., 2012
CL1905Contig1_03_R	GAGATTAAGACACCCAAC	Mosca et al., 2012
CL1905Contig1_03_F	TGCAATAAAGCCTGCCC	Mosca et al., 2012
2_2960_02_F	TACAATATGTTCCTGTCAAGGC	Mosca et al., 2012
2_2960_02_R	TACGCTCACATGGTCTCCTTC	Mosca et al., 2012
CL3363Contig1_04_R	GCATTTGCAGAACGAG	Mosca et al., 2012
CL3363Contig1_04_F	CAACACCCAACTTTCTTC	Mosca et al., 2012
CL4023Contig1_01_F	TAAGGAAGCTGTGCTCTGG	Mosca et al., 2012
CL4023Contig1_01_R	GAAGATGTTAGATTGATAGGTGTGG	Mosca et al., 2012
UMN_1023_01_R	CAGTGGATTGCTCATTAG	Mosca et al., 2012
UMN_1023_01_F	GAGAGTTTGGAAGATTTGG	Mosca et al., 2012
0_4032_02_R	GAAGAGCGTGATTTGG	Mosca et al., 2012
0_4032_02_F	GAAGAGAGATAGAGTTGTTG	Mosca et al., 2012
0_771_01_R	TTGGGAAGGGGCGAATGTGTCTCAAC	Mosca et al., 2012
0_771_01_F	GCTGGTCAGCCATAAGCATTTCAAC	Mosca et al., 2012
0_8359_01_R	GATGGTAAGGATGGTG	Mosca et al., 2012
0_8359_01_F	TGTGAAGCAGAGGAAC	Mosca et al., 2012
UMN_5272_01_F	AGACTGTTGAGAGAGCC	Mosca et al., 2012
UMN_5272_01_R	TATGCACCATCTTGACAAAATTGCC	Mosca et al., 2012
0_18439_02_F	GTCATGGATGCACTTTCCTTG	Mosca et al., 2012
0_18439_02_R	ACTTGGCTCTCCTGGAAGAAGAAAATTG	Mosca et al., 2012
0_18809_01_R	GTGTTTCTAGGGCAATC	Mosca et al., 2012
0_18809_01_F	GCATTAGTCTGTCTGTTC	Mosca et al., 2012
CL4776Contig1_03_R	GAACCTTTATTCACCAACTG	Mosca et al., 2012
CL4776Contig1_03_F	ACTCACTCAAATCCCC	Mosca et al., 2012
UMN_CL35Contig1_04_R	TCTGGATGTTGTAATCGG	Mosca et al., 2012
UMN_CL35Contig1_04_F	TTTGAGGGGTGGTATG	Mosca et al., 2012
CL3832Contig1_05_R	TACACTCTTCTCCCCTC	Mosca et al., 2012
CL3832Contig1_05_F	TTCCCTCTGCATTTCC	Mosca et al., 2012
2_89_01_R	GAATCCAGCAAAATGAGC	Mosca et al., 2012
2_89_01_F	CACCTTTTCTCCTTCC	Mosca et al., 2012
CL1367Contig1_03_R	CAACAAATGGGATGGAG	Mosca et al., 2012
CL1367Contig1_03_F	GCACCACAGTAAAGAG	Mosca et al., 2012
0_4756_01_R	GGGTTTGTGTTGAATGGGAGGTTTTGTG	Mosca et al., 2012
0_4756_01_F	ATTTAAGCCCCTCTTCCCTCTCCGAC	Mosca et al., 2012
UMN_1037_01_F	CATCTTCCATTTCCCC	Mosca et al., 2012
UMN_1037_01_R	TTGCTGCAACTTCCAC	Mosca et al., 2012

## Sheet: Supplementary Data 8
Supplementary Data 8: List of amplicons used in nuclear gene bait set
Accession Number	Amplicon name	Length (bp)	Reference	Annealing Temp. (°C)
KC214690–KC214831	>Pm_CL234Contig1	1468	Semerikov et al., 2013	60
KC214266–KC214396	>CN637339.1	1686	Semerikov et al., 2013	60
KC214832–KC214978	>Pm_CL783Contig1-212	1194	Semerikov et al., 2013	55
KC213987–KC214123	>sSPcDFD040B03103-274	1515	Semerikov et al., 2013	60
KC214124–KC214265	>4CL1-363	1236	Semerikov et al., 2013	60
KC214397–KC214539	>ES420171.1	246	Semerikov et al., 2013	50
JQ440473.1	>0_11324_01	279	Mosca et al., 2012	52
HE663548.1	>0_13152_03	187	Mosca et al., 2012	50
JQ440655.1	>0_13240_01	459	Mosca et al., 2012	51
JQ440722.1	>0_13913_02	390	Mosca et al., 2012	48
JQ440964.1	>0_16889_02	321	Mosca et al., 2012	57
JQ441025.1	>0_17247_02	421	Mosca et al., 2012	53
JQ441146.1	>0_2885_01	429	Mosca et al., 2012	53
JQ441316.1	>0_7009_01	409	Mosca et al., 2012	50
JQ441376.1	>0_7793_01	242	Mosca et al., 2012	46
JQ441697.1	>2_1528_01	464	Mosca et al., 2012	53
JQ441730.1	>2_2931_01	456	Mosca et al., 2012	50
HE663576.1	>2_3742_03	169	Mosca et al., 2012	52
JQ441996.1	>2_6731_01	429	Mosca et al., 2012	56
JQ442207.1	>2_8852_01	398	Mosca et al., 2012	50
JQ442323.1	>CL1019Contig1_01	266	Mosca et al., 2012	50
JQ442353.1	>CL1064Contig1_02	265	Mosca et al., 2012	51
JQ444799.1	>CL1224Contig1_01	683	Mosca et al., 2012	64
JQ442455.1	>CL1489Contig1_01	350	Mosca et al., 2012	53
JQ442483.1	>CL1536Contig1_03	207	Mosca et al., 2012	53
JQ442720.1	>CL3007Contig1_02	392	Mosca et al., 2012	50
JQ442786.1	>CL3162Contig1_02	264	Mosca et al., 2012	50
JQ442814.1	>CL3393Contig1_04	217	Mosca et al., 2012	48
JQ442919.1	>CL3758Contig1_05	525	Mosca et al., 2012	46
JQ443065.1	>CL4478Contig1_03	223	Mosca et al., 2012	52
JQ443126.1	>CL516Contig1_07	423	Mosca et al., 2012	53
JQ443280.1	>UMN_2399_01	437	Mosca et al., 2012	55
JQ443361.1	>UMN_495_01	595	Mosca et al., 2012	55
JQ443472.1	>UMN_5833_01	464	Mosca et al., 2012	50
JQ440922.1	>0_16015_01	353	Mosca et al., 2012	48
JQ441183.1	>0_3415_01	577	Mosca et al., 2012	50
JQ441281.1	>0_6448_02	579	Mosca et al., 2012	57
JQ441643.1	>2_10438_01	406	Mosca et al., 2012	64
JQ442652.1	>CL2472Contig1_01	343	Mosca et al., 2012	60
JQ442780.1	>CL3148Contig1_04	217	Mosca et al., 2012	53
JQ443018.1	>CL4354Contig1_01	449	Mosca et al., 2012	55
JQ443056.1	>CL4470Contig1_01	595	Mosca et al., 2012	48
JQ440520.1	>0_11772_01	400	Mosca et al., 2012	50
JQ440850.1	>0_15075_01	407	Mosca et al., 2012	55
JQ442151.1	>2_8011_02	493	Mosca et al., 2012	55
JQ442375.1	>CL1136Contig1_03	214	Mosca et al., 2012	50
JQ442538.1	>CL1760Contig1_01	415	Mosca et al., 2012	52
JQ442548.1	>CL1905Contig1_03	420	Mosca et al., 2012	50
JQ441755.1	>2_2960_02	568	Mosca et al., 2012	58
JQ442809.1	>CL3363Contig1_04	221	Mosca et al., 2012	55
JQ442952.1	>CL4023Contig1_01	349	Mosca et al., 2012	58
JQ443207.1	>UMN_1023_01	411	Mosca et al., 2012	53
JQ441190.1	>0_4032_02	390	Mosca et al., 2012	48
JQ444223.1	>0_771_01	446	Mosca et al., 2012	68
JQ441433.1	>0_8359_01	427	Mosca et al., 2012	48
JQ443430.1	>UMN_5272_01	444	Mosca et al., 2012	50
JQ441072.1	>0_18439_02	250	Mosca et al., 2012	62
JQ441113.1	>0_18809_01	431	Mosca et al., 2012	48
JQ443117.1	>CL4776Contig1_03	632	Mosca et al., 2012	50
JQ443596.1	>UMN_CL35Contig1_04	200	Mosca et al., 2012	50
JQ444931.1	>CL3832Contig1_05	214	Mosca et al., 2012	50
JQ442230.1	>2_89_01	414	Mosca et al., 2012	52
JQ444827.1	>CL1367Contig1_03	318	Mosca et al., 2012	48
JQ444165.1	>0_4756_01	426	Mosca et al., 2012	57
JQ444991.1	>UMN_1037_01	395	Mosca et al., 2012	55

## Sheet: Supplementary Data 9
Supplementary Data 9: Overview of pools used in hybridization capture experiment
Lake-pool	capture batch ID	Bait set	Amplification cycles after 1st hybridization	Captured and amplified material (ng) after 1st hybridization	Amplification cycles after 2nd hybridization	Captured and amplified material (ng) after 2nd hybridization	average size (bp)
Billyakh	SM058Ca	cp, nc genes	16	78.8	14	123.48	245
Kyutyunda	SM059Ca	cp, nc genes	11	182	12	100.4	257
Bolshoye Shchuyshe	SM060Ca	cp, nc genes	16	204	15	160.9	255
Lama	SM072Ca	cp, nc genes	15	87	12	222	256
Satagay	SM073Ca	cp, nc genes	15	184	13	140	260
Malaya Chabyda	SM074Ca	cp, nc genes	18	159.2	15	248	281
Emanda	SM075Ca	cp, nc genes	16	112.8	15	256	271
CH12	SM047Ca	nc genes	23	397.8	15	75.9	229
* cp = Larix chloroplast, nc genes = Larix candidate adaptive genes

## Sheet: Supplementary Data 10
Supplementary Data 10: Sample list of metabarcoding approach
Lake	Core ID	Extraction Batch ID	Extraction ID	Sample ID	Composite Depth [cm]	Sample Age [cal years BP]	Percentage of Larix in dataset
Billyakh	PG1755	LS131E	ELS157	PG1755-2_29.5-30.5_DNA	25	1226	2.39689
Billyakh	PG1755	LS131E	ELS158	PG1755-2_69.5-70.5_DNA	65	5582	0.287033
Billyakh	PG1755	LS133E	ELS174	PG1755-2_139.5-140.5_DNA	131	11873	2.63768
Billyakh	PG1755	LS133E	ELS172	PG1755-3_114.5-115.5_DNA	262	24027	0.00116
Billyakh	PG1755	LS004E	ELS128	PG1755-5_229,5-230,5_DNA	20	2676	0.85
Billyakh	PG1755	LS005E	ELS127	PG1755-5_199,5-200,5_DNA	30	3326	0.22
Billyakh	PG1755	LS008E	ELS126	PG1755-4_249,5-250,5_DNA	40	3968	0.65
Billyakh	PG1755	LS008E	ELS125	PG1755-4_219,5-220,5_DNA	50	4645	0.37
Billyakh	PG1755	LS0013E	ELS124	PG1755-4_119,5-120,5_DNA	60	5257	1.38
Billyakh	PG1755	LS0013E	ELS123	PG1755-4_69,5-70,5_DNA	70	5929	0.6
Billyakh	PG1755	LS022E	ELS119	PG1755-3_259,5-260,5_DNA	96	8164	0.45
Billyakh	PG1755	LS077E	ELS118	PG1755-3_209.5-210.5_DNA	106	9100	2.9
Billyakh	PG1755	LS077E	ELS117	PG1755-3_189.5-190.5_DNA	116	10232	0.52
Billyakh	PG1755	LS077E	ELS116	PG1755-3_169.5-170.5_DNA	126	11537	0.93
Billyakh	PG1755	LS077E	ELS115	PG1755-3_139.5-140.5_DNA	136	12730	4.63
Billyakh	PG1755	LS077E	ELS114	PG1755-3_129.5-130.5_DNA	147	15932	2.16
Billyakh	PG1755	LS081E	ELS113	PG1755-3_119.5-120.5_DNA	157	17930	0.02
Billyakh	PG1755	LS081E	ELS112	PG1755-3_109.5-110.5_DNA	166	19737	0.01
Billyakh	PG1755	LS081E	ELS109	PG1755-3_49.5-50.5_DNA	187	21416	0.08
Billyakh	PG1755	LS081E	ELS108	PG1755-3_39.5-40.5_DNA	197	21997	0
Billyakh	PG1755	LS083E	ELS102	PG1755-2_174.5-175.5_DNA	257	23774	0
Billyakh	PG1755	LS083E	ELS101	PG1755-2_165.5-166.5_DNA	267	24254	0.12
Billyakh	PG1755	LS083E	ELS099	PG1755-2_155.5-156.5_DNA	277	24737	0
Billyakh	PG1755	LS083E	ELS098	PG1755-2_144.5-145.5_DNA	287	25187	0
Billyakh	PG1755	LS083E	ELS095	PG1755-2_134.5-135.5_DNA	317	26061	0.03
Billyakh	PG1755	LS083E	ELS093	PG1755-2_124.5-125.5_DNA	337	26656	0
Billyakh	PG1755	LS083E	ELS091	PG1755-2_114.5-115.5_DNA	357	27250	0.01
Billyakh	PG1755	LS083E	ELS086	PG1755-2_104.5-105.5_DNA	407	28748	0.98
Billyakh	PG1755	LS085E	ELS081	PG1755-2_84.5-85.5_DNA	427	29319	0.5
Billyakh	PG1755	LS085E	ELS071	PG1755-2_64.5-65.5_DNA	512	31665	0.73
Billyakh	PG1755	LS085E	ELS076	PG1755-2_54.5-55.5_DNA	542	32609	0.06
Billyakh	PG1755	LS085E	ELS059	PG1755-2_44.5-45.5_DNA	612	35443	0
Billyakh	PG1755	LS085E	ELS056	PG1755-2_34.5-35.5_DNA	642	37289	0
Billyakh	PG1755	LS085E	ELS032	PG1755-2_24.5-25.5_DNA	847	47175	0
Billyakh	PG1755	LS085E	ELS027	PG1755-2_14.5-15.5_DNA	877	48521	0
Billyakh	PG1755	LS085E	ELS022	PG1755-2_9.5-10.5_DNA	927	50966	0
Kyutyunda	PG2023	LS131E	ELS156	PG2023-1_0-49_30-31cm_DNA	28	856	1.63817
Kyutyunda	PG2023	LS131E	ELS155	PG2023-2_100-200_20-21cm_DNA	143	5089	0.552637
Kyutyunda	PG2023	LS131E	ELS153	PG2023-4_0-100_69-70cm_DNA	484	14649	0.002587
Kyutyunda	PG2023	LS131E	ELS150	PG2023-4_100-170_40-41cm_DNA	555	22705	0.000484
Kyutyunda	PG2023	LS130E	ELS141	PG2023-5_0-100cm_80-81cm_DNA	693	34599	0.007297
Kyutyunda	PG2023	LS130E	ELS140	PG2023-5_100-178cm_59-60cm_DNA	778	38765	0.007845
Lama	PG1341	LS128E	ELS125	PG1341-4_67-165cm_73-74cm_DNA	141	3027	2.27529
Lama	PG1341	LS128E	ELS124	PG1341-5_217-308cm_43-44cm_DNA	261	7540	0.562331
Lama	PG1341	LS128E	ELS123	PG1341-5_308-408cm_72-73cm_DNA	381	9666	2.43484
Lama	PG1341	LS128E	ELS122	PG1341-5_408-508cm_95-96cm_DNA	504	13186	0.000476
Lama	PG1341	LS128E	ELS120	PG1341-6_655-755cm_85-86cm_DNA	741	14871	0.000154
Lama	PG1341	LS127E	ELS116	PG1341-8_960-1050cm_86-87cm_DNA	1047	16991	0.001963
Lama	PG1341	LS127E	ELS115	PG1341-8_1150-1250cm_70-71cm_DNA	1221	17985	0.002962
Lama	PG1341	LS127E	ELS114	PG1341-9_1302-1402cm_38-39cm_DNA	1341	18754	0.001837
Lama	PG1341	LS127E	ELS111	PG1341-10_1652-1750cm_48-49cm_DNA	1701	22485	0.000941
Lama	PG1341	LS127E	ELS110	PG1341-11_1783-1883cm_37-38cm_DNA	1821	22997	0.000526
Malaya Chabyda	PG2201	LS130E	ELS146	PG2201-2_200-300cm_52-54cm_DNA	39	1011	0.004325
Malaya Chabyda	PG2201	LS130E	ELS144	PG2201-2_600-700cm_63-65cm_DNA	450	10005	3.22055
Malaya Chabyda	PG2201	LS130E	ELS143	PG2201-2_780-880cm_97-99cm_DNA	662	14098	0.000744
Satagay	PG2361	LS129E	ELS138	PG2361-3-0150-0250cm_62-64cm_DNA	63	411	0.000352
Satagay	PG2361	LS129E	ELS137	PG2361-4-0230-0330cm_52-54cm_DNA	133	831	0.000478
Satagay	PG2361	LS129E	ELS136	PG2361-5-0310-0410cm_42-44cm_DNA	203	1254	0.00113
Satagay	PG2361	LS129E	ELS135	PG2361-6_0390-0490cm_32-34cm_DNA	273	1712	0.000818
Satagay	PG2361	LS129E	ELS134	PG2361-7-0470-0570cm_22-24cm_DNA	343	2290	0.52557
Satagay	PG2361	LS129E	ELS131	PG2361-9-0630-0730cm_72-74cm_DNA	553	4072	0.011775
Satagay	PG2361	LS129E	ELS130	PG2361-10-0710-0810cm_62-64cm_DNA	623	4795	0.00085
Satagay	PG2361	LS128E	ELS128	PG2361-11-0790-0890cm_52-54cm_DNA	693	5430	0.324514
Satagay	PG2361	LS128E	ELS127	PG2361-12_0814-0914cm_97-99cm_DNA	763	7601	1.30875

[truncated: 3 more sheets: Supplementary Data 11, Supplementary Data 12, Supplementary Data 13]
